# Supplementary material for: Aficamten is a small-molecule cardiac myosin inhibitor designed to treat hypertrophic cardiomyopathy
Source: Nat Cardiovasc Res. 2024 Jul 23;3(8):1003–16. doi: 10.1038/s44161-024-00505-0 (PMC11358156; doi:10.1038/s44161-024-00505-0)
Supplement: Supplementary file 7 — Source Data Fig. 1. [file 44161_2024_505_MOESM7_ESM.xlsx]

## Sheet: F1b_normalized
Figure 1B
Normalized ATPase Activity (vehicle @ pCa4 = 1)
	pCa	12 uM Aficamten				4.1 uM Aficamten				1.4 uM Aficamten				0.46 uM Aficamten				0.15 uM Aficamten				Vehicle
	10	0.096461	0.091	0.102501	0.10379	0.125439	0.119923	0.110852	0.126446	0.176737	0.174888	0.18743	0.183872	0.231977	0.230622	0.232385	0.236372	0.239621	0.245609	0.239663	0.242016	0.259931	0.266752	0.264025	0.254938
	8	0.092456	0.097663	0.094973	0.094403	0.124504	0.118768	0.132181	0.128431	0.187064	0.183535	0.189153	0.192781	0.240856	0.231204	0.229981	0.228349	0.258012	0.246664	0.253477	0.24835	0.279326	0.270607	0.272908	0.265724
	7.5	0.101021	0.10253	0.103467	0.097568	0.132968	0.133245	0.134782	0.131665	0.191276	0.199259	0.184353	0.192382	0.245448	0.23997	0.237063	0.234319	0.263517	0.260838	0.253427	0.254624	0.277977	0.274114	0.273968	0.269455
	7	0.095909	0.088576	0.098807	0.104795	0.133198	0.131742	0.126144	0.135971	0.199457	0.190814	0.198813	0.194438	0.248067	0.245915	0.245691	0.243685	0.282945	0.266877	0.26859	0.256218	0.298653	0.29232	0.277558	0.298392
	6.75	0.108145	0.100782	0.097727	0.095931	0.140994	0.133816	0.117518	0.133528	0.211652	0.210246	0.200332	0.204856	0.267234	0.26196	0.248046	0.258972	0.293934	0.285919	0.276814	0.290488	0.311738	0.307931	0.284618	0.317285
	6.5	0.118361	0.104004	0.104538	0.095595	0.152095	0.140253	0.135542	0.142079	0.222715	0.227789	0.214713	0.224069	0.303873	0.296189	0.281952	0.287217	0.32577	0.322979	0.301294	0.319035	0.353718	0.352903	0.332734	0.335982
	6.25	0.120834	0.108464	0.103941	0.101839	0.15785	0.150207	0.143886	0.146991	0.252291	0.249866	0.245652	0.250132	0.338565	0.338958	0.317555	0.317908	0.370458	0.369916	0.361367	0.354135	0.394337	0.405274	0.394397	0.390207
	6	0.113566	0.112261	0.102316	0.103287	0.166418	0.170966	0.167649	0.158296	0.300417	0.290234	0.285396	0.297961	0.392256	0.397937	0.389798	0.375755	0.446535	0.455226	0.442528	0.433003	0.492575	0.482273	0.465271	0.450785
	5.5	0.123417	0.116613	0.120759	0.124036	0.225459	0.22069	0.218682	0.224705	0.456483	0.440174	0.450861	0.438796	0.703939	0.669511	0.670395	0.668125	0.821501	0.797639	0.800086	0.811104	0.907725	0.863538	0.863699	0.875086
	5	0.126573	0.115392	0.128715	0.120476	0.251816	0.246277	0.230757	0.236395	0.544604	0.541366	0.541611	0.543291	0.852367	0.811715	0.818859	0.809602	0.948059	0.9382	0.932705	0.957898	1.02346	1.04101	0.99977	1.03196
	4.5	0.127972	0.125638	0.122462	0.122569	0.256985	0.247339	0.240315	0.236273	0.545074	0.532423	0.52827	0.543963	0.836577	0.820015	0.802013	0.82489	0.967128	0.941833	0.936928	0.947906	1.03599	1.01462	1.01127	1.04409
	4	0.135104	0.13231	0.116972	0.108593	0.258786	0.247929	0.247157	0.229906	0.536904	0.538569	0.523874	0.529591	0.831966	0.813402	0.803429	0.796867	0.924136	0.933442	0.929569	0.955457	1	1	1	1

## Sheet: F1b_raw
Figure 1B
ATPase Activity (uM/sec)
	pCa	12 uM Aficamten				4.1 uM Aficamten				1.4 uM Aficamten				0.46 uM Aficamten				0.15 uM Aficamten				Vehicle
	10	0.0253235	0.0238425	0.0261648	0.0277947	0.032931	0.0314203	0.0282964	0.0338619	0.046398	0.0458214	0.0478441	0.0492403	0.0608998	0.060424	0.0593195	0.0632995	0.0629065	0.0643508	0.0611774	0.0648111	0.0682384	0.0698903	0.0673961	0.0682716
	8	0.0242721	0.0255881	0.0242432	0.0252808	0.0326854	0.0311177	0.0337411	0.0343934	0.0491089	0.048087	0.0482839	0.0516262	0.0632308	0.0605765	0.0587058	0.0611512	0.0677346	0.0646272	0.0647036	0.0665073	0.0733301	0.0709004	0.0696636	0.07116
	7.5	0.0265206	0.0268632	0.0264113	0.0261283	0.0349073	0.0349108	0.0344051	0.0352596	0.0502148	0.0522067	0.0470585	0.0515194	0.0644361	0.0628734	0.0605136	0.0627499	0.0691799	0.0683408	0.0646909	0.0681875	0.0729758	0.0718191	0.069934	0.0721592
	7	0.0251785	0.0232074	0.0252218	0.0280637	0.0349677	0.0345169	0.0322001	0.0364125	0.0523624	0.0499943	0.0507497	0.0520699	0.0651238	0.064431	0.0627162	0.0652581	0.0742801	0.069923	0.0685613	0.0686143	0.078404	0.0765892	0.0708504	0.0799083
	6.75	0.0283908	0.0264052	0.0249461	0.0256899	0.0370145	0.0350605	0.0299981	0.0357583	0.055564	0.0550855	0.0511375	0.0548598	0.0701556	0.0686348	0.0633173	0.069352	0.077165	0.0749121	0.0706606	0.0777918	0.081839	0.0806794	0.0726526	0.0849679
	6.5	0.0310727	0.0272495	0.0266847	0.0256001	0.0399288	0.036747	0.0345991	0.0380482	0.0584684	0.0596817	0.0548084	0.0600051	0.0797743	0.077603	0.0719721	0.0769159	0.0855228	0.0846221	0.0769095	0.0854365	0.0928599	0.0924622	0.084935	0.0899748
	6.25	0.0317219	0.0284181	0.0265324	0.0272723	0.0414396	0.0393551	0.0367288	0.0393637	0.0662326	0.0654661	0.062706	0.0669846	0.0888818	0.0888086	0.0810603	0.0851346	0.0972545	0.0969197	0.0922439	0.0948363	0.103523	0.106184	0.100675	0.104496
	6	0.0298138	0.0294128	0.0261176	0.02766	0.0436889	0.044794	0.0427948	0.0423913	0.078867	0.0760428	0.0728513	0.0797929	0.102977	0.104261	0.0995013	0.100626	0.117227	0.119271	0.112962	0.115957	0.129313	0.126358	0.118767	0.120719
	5.5	0.0324	0.0305531	0.0308254	0.0332164	0.0591886	0.0578218	0.0558215	0.0601752	0.119838	0.115328	0.115088	0.117508	0.184802	0.175415	0.171128	0.178922	0.215665	0.208985	0.204233	0.217211	0.238301	0.226251	0.220471	0.234345
	5	0.0332286	0.0302331	0.0328562	0.032263	0.0661081	0.0645258	0.058904	0.0633059	0.142972	0.14184	0.138254	0.145492	0.223768	0.212673	0.209025	0.216809	0.248889	0.245813	0.238086	0.256522	0.268684	0.27275	0.255205	0.276356
	4.5	0.033596	0.0329177	0.0312601	0.0328235	0.067465	0.064804	0.0613438	0.0632731	0.143096	0.139497	0.134848	0.145671	0.219622	0.214848	0.204725	0.220903	0.253895	0.246765	0.239164	0.253846	0.271975	0.265835	0.25814	0.279605
	4	0.0354682	0.0346658	0.0298587	0.0290807	0.0679378	0.0649585	0.0630902	0.061568	0.140951	0.141108	0.133726	0.141823	0.218412	0.213115	0.205086	0.213398	0.242609	0.244566	0.237285	0.255868	0.262525	0.262005	0.255264	0.267797

## Sheet: F1c
Figure 1C
Normalized ATPase Activity (Vehicle = 1)
	Aficamten (mol/L)	Cardiac (n=17)																	Slow Skeletal (n=6)																	Fast Skeletal (n=6)
	7.6563e-08	1.03693	1.02872	0.968289	1.08347	1.08393	1.03515	1.05193	1.05743	1.03819	1.10773	1.02915	1.01576	0.980584	0.993721	1.00381	1.02187	0.976913	1.06515	1.04434	1.031	1.01959	1.07817	1.05591												1.08	1.03	1.13	0.99	1.04	1.03
	1.53125e-07	0.989909	1.017	0.932816	1.03019	0.999287	1.00535	0.995489	1.0226	0.998025	1.02004	1.00092	0.956986	0.926455	0.946684	0.971797	0.966611	0.938285	0.996696	0.981653	0.964484	0.944373	0.987148	0.982319												1.1	1.01	1.07	1.09	1.05	1
	3.0625e-07	0.936107	0.901661	0.828941	0.94442	0.950096	0.921305	0.918699	0.851847	0.893714	0.976972	0.910649	0.844809	0.85046	0.838365	0.896168	0.883781	0.873956	0.869416	0.876351	0.853948	0.858749	0.888674	0.881653												1.04	1.09	1.04	1.02	0.91	0.96
	6.125e-07	0.764339	0.699989	0.691875	0.783844	0.792542	0.783628	0.782561	0.795226	0.736712	0.822573	0.66782	0.699619	0.664107	0.717913	0.748624	0.743103	0.736016	0.736491	0.714498	0.738427	0.714945	0.738654	0.723408												1	0.96	0.97	1.03	0.96	0.95
	1.225e-06	0.527079	0.512376	0.451554	0.47802	0.508864	0.515566	0.517254	0.505709	0.526551	0.528226	0.477472	0.427832	0.475885	0.494313	0.537614	0.555395	0.514627	0.540057	0.497871	0.524942	0.5249	0.526847	0.514319												0.91	0.97	0.99	0.91	0.89	0.81
	2.45e-06	0.328743	0.301289	0.285733	0.296735	0.435756	0.364155	0.362082	0.31961	0.320026	0.382898	0.305379	0.321087	0.292484	0.335707	0.327069	0.33086	0.357011	0.335734	0.339876	0.319513	0.348944	0.338693	0.340791												0.83	0.85	0.84	0.82	0.76	0.81
	4.9e-06	0.153261	0.118914	0.121076	0.131799	0.188588	0.158843	0.160313	0.133924	0.118911	0.179556	0.130526	0.129582	0.121812	0.163796	0.142539	0.149061	0.151965	0.149385	0.159777	0.150392	0.145348	0.152654	0.139168												0.63	0.66	0.62	0.59	0.7	0.61
	9.8e-06	0.05284	0.03315	0.019749	0.036517	0.035166	0.024011	0.034126	0.026229	0.034008	0.051169	0.043744	0.046628	0.033928	0.085243	0.033642	0.027915	0.034626	0.049752	0.025854	0.048502	0.042621	0.056079	0.040111												0.37	0.36	0.37	0.37	0.39	0.35
	1.96e-05	0.015708	-0.01424	0.001236	-0.01216	0.010146	-0.02214	-0.01459	-0.00488	0.00327	0.001534	0.00446	-0.00249	-0.0018	0.039563	-0.00621	-0.002	0.011808	-0.00397	0.025065	0.008438	0.013019	0.013491	0.008888												0.21	0.21	0.16	0.22	0.19	0.19
	3.92e-05	-0.02338	-0.01714	-0.00671	-0.02238	-0.01905	-0.03848	-0.03233	-0.03282	-0.00839	-0.03231	-0.01991	0.022583	0.000589	0.024029	-0.02575	-0.02064	-0.01504	-0.02111	-0.02153	-0.01943	-0.01204	-0.0076	-0.0069												0.1	0.1	0.09	0.12	0.1	0.09

## Sheet: F1c_raw
Figure 1C
ATPase Activity (uM/sec). Note that cardiac and slow skeletal results are background subtracted using a saturating concentration of blebbistatin
	Aficamten (mol/L)	Cardiac (n=17)																	Slow Skeletal (n=6)																	Fast Skeletal (n=6)
	7.6563e-08	0.0472716	0.0455132	0.049997	0.0531377	0.0388316	0.0368793	0.0374775	0.0529712	0.0562414	0.0396312	0.0493196	0.0440228	0.0367595	0.0396162	0.0477725	0.0366193	0.0443963	0.0581677	0.0570336	0.0572915	0.0566527	0.0605654	0.059364												0.187172	0.17899	0.19101	0.167576	0.179192	0.178586
	1.53125e-07	0.0451282	0.0449985	0.0481714	0.0505244	0.0358004	0.0358205	0.0354691	0.0511982	0.054034	0.0364814	0.0479665	0.0414735	0.0347218	0.0377206	0.0462279	0.0346378	0.0426426	0.054397	0.0535871	0.0535975	0.0524742	0.0554533	0.055203												0.191818	0.176162	0.181919	0.184747	0.182121	0.172424
	3.0625e-07	0.0426754	0.039896	0.0428067	0.0463181	0.0340363	0.0328238	0.0327243	0.0427512	0.0483678	0.0349393	0.0436384	0.0366071	0.0318754	0.0333971	0.0426532	0.03167	0.0397228	0.047472	0.0478323	0.0474509	0.0477153	0.0498898	0.0495619												0.179899	0.189596	0.176566	0.173434	0.157475	0.16596
	6.125e-07	0.0348449	0.0309423	0.035731	0.0384439	0.0283957	0.0279214	0.0278734	0.039798	0.0398886	0.0294187	0.0318767	0.0303185	0.0248911	0.0286062	0.0356542	0.026628	0.0334557	0.0402096	0.0389715	0.0410189	0.0397259	0.0414867	0.0407133												0.173434	0.167071	0.165051	0.173939	0.166465	0.164848
	1.225e-06	0.0240286	0.0226773	0.0233343	0.0234445	0.0182321	0.0183687	0.0184218	0.0253701	0.0285283	0.0188943	0.0229076	0.0185401	0.0178303	0.0197014	0.0255622	0.019905	0.023392	0.0294686	0.0272226	0.029166	0.0291626	0.029647	0.0289102												0.159192	0.168889	0.168889	0.154949	0.154747	0.141111
	2.45e-06	0.0149868	0.0133337	0.0147711	0.0145558	0.0156206	0.0129726	0.012887	0.0159888	0.0173576	0.0136934	0.0146425	0.0139158	0.010953	0.0133752	0.0155651	0.0118589	0.0162247	0.0183235	0.0185862	0.0177554	0.0193906	0.0190221	0.0192015												0.144343	0.147879	0.142323	0.138889	0.132626	0.140505
	4.9e-06	0.00698692	0.005266	0.00624183	0.00646491	0.00675408	0.00565812	0.00572016	0.00670288	0.00645956	0.00642844	0.0062592	0.00561062	0.00456471	0.00652166	0.00679101	0.00534146	0.00690967	0.00819078	0.00871456	0.0083609	0.00808249	0.00855625	0.00782568												0.110909	0.115051	0.105556	0.100909	0.121212	0.106667
	9.8e-06	0.00240894	0.00147042	0.000995424	0.00179115	0.00126038	0.000855139	0.00121188	0.00133116	0.00187063	0.00182147	0.00209309	0.00201732	0.00128026	0.00338784	0.00160277	0.00100115	0.00157368	0.00271216	0.00139042	0.00269834	0.00236723	0.00313313	0.00226266												0.0658586	0.0641414	0.0636364	0.0637374	0.0692929	0.0618182
	1.96e-05	0.000716086	-0.000627303	4.80992e-05	-0.000596641	0.000364508	-0.000792042	-0.000511282	-0.000230093	0.000172702	5.93148e-05	0.000210847	-0.000114389	-6.61967e-05	0.00157428	-0.00029024	-7.04129e-05	0.000543136	-0.000220504	0.00141685	0.000473532	0.000726697	0.000728904	0.000494751												0.0382828	0.0390909	0.0291919	0.0386869	0.0345455	0.0345455
	3.92e-05	-0.00106583	-0.000756321	-0.000346667	-0.00109669	-0.000683089	-0.0013719	-0.00115926	-0.00164038	-0.000446397	-0.00115241	-0.00093662	0.000982575	2.43168e-05	0.000944618	-0.00121586	-0.000739537	-0.000673173	-0.0011672	-0.00119089	-0.00108133	-0.000669722	-0.000395806	-0.000389024												0.02	0.0190909	0.0180808	0.0222222	0.020303	0.0178788

## Sheet: F1d_normalized
Figure 1D
Normalized ATPase Activity (vehicle = 1)
	aficamten (mol/L)
	0	1.00763	0.991133	1.00137	0.98875	1.00255	0.992762	0.992535	1.02176
	9.77e-08	0.928567	0.894138	0.919253	0.912583	0.928945	0.925537	0.937911	0.93383
	1.95e-07	0.870986	0.849073	0.883638	0.866086	0.872074	0.869409	0.881861	0.884218
	3.91e-07	0.772732	0.740661	0.783728	0.782721	0.79177	0.780224	0.803378	0.792364
	7.81e-07	0.626463	0.5988	0.646905	0.638384	0.632986	0.642445	0.651817	0.654455
	1.56e-06	0.45021	0.448554	0.467687	0.471878	0.461156	0.473272	0.47816	0.482518
	3.13e-06	0.309854	0.299361	0.317755	0.335694	0.321798	0.338481	0.336092	0.347501
	6.25e-06	0.239361	0.226349	0.252896	0.26187	0.258732	0.261989	0.264483	0.272311
	1.25e-05	0.226299	0.190529	0.193616	0.222903	0.227127	0.229295	0.232452	0.234158
	2.5e-05	0.202348	0.181445	0.205016	0.209149	0.218704	0.215474	0.219103	0.224903
	5e-05	0.197949	0.181305	0.195719	0.204492	0.209317	0.209563	0.213392	0.217198
	0.0001	0.205996	0.204593	0.203662	0.205011	0.205781	0.206478	0.214277	0.223775

## Sheet: F1d_raw
Figure 1D
ATPase Activity (uM/sec)
		aficamten (mol/L)
		0	0.0294943	0.0290113	0.029311	0.0289415	0.0293454	0.029059	0.0290523	0.0299078
		9.77e-08	0.0271799	0.0261722	0.0269073	0.0267121	0.027191	0.0270913	0.0274534	0.027334
		1.95e-07	0.0254945	0.0248531	0.0258648	0.0253511	0.0255263	0.0254483	0.0258128	0.0258818
		3.91e-07	0.0226185	0.0216798	0.0229404	0.0229109	0.0231758	0.0228378	0.0235155	0.0231932
		7.81e-07	0.0183371	0.0175274	0.0189354	0.018686	0.018528	0.0188049	0.0190792	0.0191564
		1.56e-06	0.013178	0.0131296	0.0136896	0.0138122	0.0134984	0.0138531	0.0139961	0.0141237
		3.13e-06	0.00906968	0.00876256	0.00930096	0.00982606	0.00941929	0.00990761	0.00983769	0.0101716
		6.25e-06	0.00700631	0.00662543	0.00740249	0.00766515	0.0075733	0.00766865	0.00774165	0.00797077
		1.25e-05	0.00662395	0.00557695	0.0056673	0.00652456	0.00664819	0.00671167	0.00680407	0.00685401
		2.5e-05	0.00592289	0.00531104	0.006001	0.00612195	0.00640164	0.0063071	0.00641333	0.0065831
		5e-05	0.00579415	0.00530695	0.00572885	0.00598565	0.00612689	0.00613409	0.00624617	0.00635755
		0.0001	0.00602967	0.0059886	0.00596135	0.00600085	0.00602338	0.00604378	0.00627206	0.00655008

## Sheet: F1e_normalized
Figure 1E
Normalized ATPase Activity (vehicle = 1)
	Aficamten (mol/L)	Cardiac				Smooth
	7.8e-08	0.946498	0.946544	0.957149	0.957965	0.998003	0.991765	1.01197	1.00248
	1.56e-07	0.886192	0.874025	0.895944	0.896629	0.99562	0.989742	1.00143	0.988716
	3.125e-07	0.793593	0.770308	0.791857	0.795953	0.987248	0.986095	0.992261	0.98398
	6.25e-07	0.648113	0.61637	0.648993	0.65026	0.983761	0.986473	0.997534	0.977084
	1.25e-06	0.464733	0.41281	0.437666	0.451934	0.971292	0.96694	0.993047	0.971793
	2.5e-06	0.301298	0.245277	0.260576	0.266127	0.967745	0.958588	0.985249	0.965462
	5e-06	0.143952	0.128533	0.127091	0.148087	0.964909	0.961922	0.976908	0.952962
	1e-05	0.0986568	0.081443	0.0868514	0.102084	0.954131	0.954607	0.967514	0.950515
	2e-05	0.0725526	0.0600101	0.0555489	0.0687575	0.939213	0.936572	0.956154	0.933573
	4e-05	0.0632668	0.0497703	0.0512336	0.0638563	0.922312	0.924354	0.93211	0.913655

## Sheet: F1e_raw
Figure 1E
ATPase Activity (uM/sec)
	Aficamten (mol/L)	Cardiac				Smooth
	7.8e-08	0.286809	0.273512	0.271442	0.275315	0.476287	0.471811	0.468667	0.484114
	1.56e-07	0.268535	0.252557	0.254084	0.257687	0.475149	0.470849	0.463786	0.477467
	3.125e-07	0.240475	0.222587	0.224566	0.228753	0.471154	0.469114	0.459541	0.47518
	6.25e-07	0.196392	0.178105	0.18405	0.186882	0.46949	0.469294	0.461983	0.47185
	1.25e-06	0.140824	0.119285	0.124119	0.129884	0.463539	0.460001	0.459905	0.469295
	2.5e-06	0.0912996	0.0708749	0.0738976	0.0764838	0.461846	0.456028	0.456293	0.466238
	5e-06	0.0436205	0.0371407	0.0360423	0.0425595	0.460493	0.457614	0.45243	0.460201
	1e-05	0.0298951	0.0235336	0.0246305	0.0293385	0.455349	0.454135	0.44808	0.459019
	2e-05	0.021985	0.0173404	0.0157533	0.0197606	0.44823	0.445554	0.442819	0.450838
	4e-05	0.0191712	0.0143816	0.0145295	0.018352	0.440164	0.439742	0.431684	0.441219

## Sheet: F1f
Figure 1F
Isometric tension (% of maximal control, vehicle @ pCa 4)
		Vehicle						1 μM aficamten						10 μM aficamten
	pCa 6.0	19.6311	17.8128	16.1845	12.5638	31.9188	27.4162	5.18254	17.3762	-2.44139	13.0877			-11.3298	-3.00901	1.52941
	pCa 5.5	58.0422	60.0526	79.6504	55.0482	95.0185	71.4004	31.1582	42.6781	15.8448	34.6123			-9.41344	3.75133	5.29412
	pCa 5.0	90.2997		110.078	93.6614		107.889	43.8313	49.2754	22.8294	57.3479			-11.4981	16.5164	1.88235

## Sheet: F1g_normalized
Figure 1G
Normalized Fluorescence (vehicle = 1)
	Compound (mol/L)	aficamten				mavacamten
		1	1	1	1	1	1	1	1
	9.77e-08	1.05361	1.0277	1.01886	0.999207	1.02372	1.0098	1.00619	0.999561
	1.95e-07	1.09362	1.05962	1.11106	1.06673	1.1107	1.04654	1.05321	1.04983
	3.91e-07	1.09571	1.04346	1.08638	1.0688	1.10974	1.04727	1.07071	1.05198
	7.81e-07	1.07326	1.04087	1.07516	1.05714	1.15476	1.06505	1.10493	1.08736
	1.56e-06	1.04829	1.0088	1.036	1.01897	1.17733	1.09971	1.1258	1.10772
	3.13e-06	0.970621	0.927564	0.949439	0.912844	1.1815	1.10659	1.12861	1.1099
	6.25e-06	0.810258	0.786632	0.809792	0.769445	1.16228	1.09475	1.10767	1.06059
	1.25e-05	0.617885	0.610983	0.607081	0.587107	1.13647	1.09671	1.09867	1.06507
	2.5e-05	0.395809	0.422096	0.418251	0.387243	1.08807	1.07321	1.07548	1.03566
	5e-05	0.23916	0.266486	0.269735	0.241786	1.0608	1.07946	1.06921	1.04413
	0.0001	0.137507	0.163165	0.162398	0.155752	1.03562	1.04569	1.05198	1.0254

[truncated: 1 more sheets: Fig1g_raw]
