# Supplementary material for: Aficamten is a small-molecule cardiac myosin inhibitor designed to treat hypertrophic cardiomyopathy
Source: Nat Cardiovasc Res. 2024 Jul 23;3(8):1003–16. doi: 10.1038/s44161-024-00505-0 (PMC11358156; doi:10.1038/s44161-024-00505-0)
Supplement: Supplementary file 8 — Source Data Fig. 3. [file 44161_2024_505_MOESM8_ESM.xlsx]

## Sheet: F3b
Figure 3B
	ATP (μM)	Rate (DMSO)			Amplitude (DMSO)			Rate (aficamten)			Amplitude (aficamten)
	0.479004	1.47	1.49	1.46	11.88	10.69	10.37	1.46	1.44	1.43	11.66	9.89	9.99
	0.958008	2.46	2.32	2.46	13.68	13.3	13.06	2.22	2.01	2.08	13.79	13.02	12.88
	1.91602	4.84	4.57	4.86	14.93	12.3	14.2	4.24	4.38	4.35	14.96	14.1	14.18
	3.83203	8.99	9.05	9.87	15.44	15.01	14.86	8.44	9.05	8.98	15.38	14.83	15.21
	7.66406	15.86	16.24	16.99	15.85	15.31	15.39	15.02	16.08	15.72	15.84	14.97	15.49
	15.3281	26.6	27.1	28.06	15.96	15.26	15.35	24.96	26.2	26.93	16.04	15.14	15.07
	30.6562	38.1	38	38.33	15.75	15.2	14.93	37.08	37.26	36.19	15.7	14.8	14.96
	61.3125	47.67	47.89	49.38	15.24	14.7	14.82	45.25	47.11	45.75	15.23	14.33	14.62
	122.625	53.59	52.35	54.83	14.8	14.35	14.3	52.28	52.92	51.64	14.65	14.09	14
	245.25	59.28	55.8	58.7	14.22	14.04	13.92	54.87	57.37	54.59	14.19	13.2	13.66
	490.5	58.62	58.8	61.3	14.08	13.58	13.77	56.91	57.9	54.87	13.85	13.03	13.15
	981	58.23	58.57	59.83	13.7	13.09	13.06	57.45	58.13	59.83	13.44	12.99	13.31

## Sheet: F3c
Figure 3C
		Released Pi (uM)
	Time (sec)	aficamten	vehicle
	0.11719	-0.000114482
	0.156253	0.00331998
	0.195316	0.00915856
	0.23438	0.0156268
	0.273443	0.022095
	0.312506	0.0271895
	0.35157	0.0321694
	0.390633	0.0373784
	0.429696	0.0421866
	0.46876	0.0464797
	0.507823	0.0504865
	0.546886	0.0542072
	0.585949	0.0572982
	0.625013	0.0604465
	0.664076	0.0641671
	0.703139	0.0676016
	0.742203	0.0708643
	0.781266	0.0740698
	0.820329	0.0765884
	0.859392	0.0792215
	0.898456	0.0819691
	0.937519	0.0850601
	0.976582	0.0875787
	1.01565	0.0895821
	1.05471	0.0915283
	1.09377	0.093818
	1.13284	0.0957642
	1.1719	0.0982255
	1.21096	0.100114
	1.25002	0.102347
	1.28909	0.104865
	1.32815	0.10664
	1.36722	0.108472
	1.40628	0.110189
	1.44534	0.112078
	1.4844	0.113337
	1.52347	0.114997
	1.56253	0.116428
	1.6016	0.118603
	1.64066	0.119805
	1.67972	0.121179
	1.71879	0.122725
	1.75785	0.124041
	1.79691	0.125415
	1.83597	0.126789
	1.87504	0.128048
	1.9141	0.12925
	1.95317	0.130452
	1.99223	0.131883
	2.03129	0.132513
	2.07036	0.133371
	2.10942	0.134402
	2.14848	0.136005
	2.18755	0.136691
	2.22661	0.13755
	2.26567	0.138237
	2.30473	0.139096
	2.3438	0.14024
	2.38286	0.140927
	2.42192	0.142072
	2.46099	0.142702
	2.50005	0.14356
	2.53911	0.144533
	2.57818	0.145335
	2.61724	0.146193
	2.6563	0.147109
	2.69537	0.147968
	2.73443	0.148941
	2.77349	0.149628
	2.81256	0.150429
	2.85162	0.151059
	2.89068	0.152261
	2.92975	0.152604
	2.96881	0.153291
	3.00787	0.153864
	3.04694	0.154837
	3.086	0.155753
	3.12506	0.156096
	3.16413	0.156497
	3.20319	0.156669
	3.24225	0.157298
	3.28132	0.157756
	3.32038	0.158329
	3.35944	0.158958
	3.39851	0.159359
	3.43757	0.160103
	3.47663	0.161248
	3.5157	0.161591
	3.55476	0.162221
	3.59382	0.162851
	3.63289	0.163251
	3.67195	0.16411
	3.71101	0.16474
	3.75008	0.165083
	3.78914	0.165369
	3.8282	0.165884
	3.86727	0.1668
	3.90633	0.166972
	3.94539	0.167201
	3.98446	0.167659
	4.02352	0.168002
	4.06258	0.168575
	4.10165	0.168975
	4.14071	0.169147
	4.17977	0.169662
	4.21884	0.170349
	4.2579	0.170578
	4.29696	0.170922
	4.33603	0.171265
	4.37509	0.171666
	4.41415	0.172009
	4.45322	0.172582
	4.49228	0.173097
	4.53134	0.173154
	4.57041	0.173841
	4.60947	0.173898
	4.64853	0.174356
	4.68759	0.174871
	4.72666	0.175272
	4.76572	0.175673
	4.80478	0.175615
	4.84385	0.176245
	4.88291	0.176588
	4.92197	0.176817
	4.96104	0.177046
	5.0001	0.177562
	5.03916	0.177619
	5.07823	0.177619
	5.11729	0.178077
	5.15635	0.17842
	5.19542	0.178306
	5.23448	0.178935
	5.27355	0.179107
	5.31261	0.178935
	5.35167	0.179336
	5.39074	0.17945
	5.4298	0.179794
	5.46886	0.180424
	5.50793	0.180309
	5.54699	0.180939
	5.58605	0.180996
	5.62511	0.181511
	5.66418	0.181168
	5.70324	0.181568
	5.7423	0.182084
	5.78137	0.181855
	5.82043	0.182255
	5.85949	0.182198
	5.89856	0.182713
	5.93762	0.18277
	5.97668	0.183114
	6.01575	0.183057
	6.05481	0.183515
	6.09387	0.184316
	6.13294	0.184259
	6.172	0.18443
	6.21106	0.184602
	6.25013	0.185003
	6.28919	0.185175
	6.32825	0.185289
	6.36732	0.185346
	6.40638	0.18569
	6.44544	0.185575
	6.48451	0.186033
	6.52357	0.186205
	6.56263	0.186434
	6.6017	0.186262
	6.64076	0.186777
	6.67982	0.186835
	6.71889	0.187121
	6.75795	0.187121
	6.79701	0.187064
	6.83608	0.187579
	6.87514	0.187808
	6.9142	0.187579
	6.95327	0.187922
	6.99233	0.188208
	7.03139	0.188266
	7.07046	0.188437
	7.10952	0.188495
	7.14858	0.188781
	7.18765	0.18941
	7.22671	0.189468
	7.26577	0.189697
	7.30484	0.189582
	7.3439	0.189754
	7.38296	0.189582
	7.42203	0.190269
	7.46109	0.190212
	7.50015	0.190441
	7.53922	0.19067
	7.57828	0.191013
	7.61734	0.191013
	7.65641	0.190899
	7.69547	0.191128
	7.73453	0.191242
	7.7736	0.191643
	7.81266	0.191757
	7.85172	0.191643
	7.89079	0.191357
	7.92985	0.191471
	7.96891	0.191586
	8.00798	0.191643
	8.04704	0.192215
	8.0861	0.192044
	8.12517	0.192559
	8.16423	0.192845
	8.20329	0.192616
	8.24235	0.192444
	8.28142	0.192902
	8.32048	0.192788
	8.35955	0.193303
	8.39861	0.193074
	8.43767	0.192845
	8.47673	0.193303
	8.5158	0.193131
	8.55486	0.193417
	8.59393	0.193761
	8.63299	0.19439
	8.67205	0.194505
	8.71111	0.194219
	8.75018	0.19439
	8.78924	0.194276
	8.82831	0.194276
	8.86737	0.19439
	8.90643	0.194619
	8.94549	0.194963
	8.98456	0.194848
	9.02362	0.195077
	9.06268	0.194848
	9.10175	0.195306
	9.14081	0.19565
	9.17987	0.195306
	9.21894	0.19565
	9.258	0.19565
	9.29706	0.195821
	9.33613	0.195936
	9.37519	0.19605
	9.41425	0.195535
	9.45332	0.196451
	9.49238	0.196623
	9.53144	0.196737
	9.57051	0.196795
	9.60957	0.196852
	9.64863	0.196108
	9.6877	0.196279
	9.72676	0.196451
	9.76582	0.196623
	9.80489	0.196279
	9.84395	0.196394
	9.88301	0.196852
	9.92208	0.19668
	9.96114	0.197195
	10.0002	0.196966
	10.0393	0.196852
	10.0783	0.197138
	10.1174	0.197367
	10.1565	0.19731
	10.1955	0.197653
	10.2346	0.197768
	10.2736	0.197481
	10.3127	0.19834
	10.3518	0.198168
	10.3908	0.198569
	10.4299	0.198683
	10.469	0.198798
	10.508	0.198397
	10.5471	0.198855
	10.5861	0.198798
	10.6252	0.198912
	10.6643	0.199313
	10.7033	0.199256
	10.7424	0.199027
	10.7815	0.199313
	10.8205	0.199313
	10.8596	0.199657
	10.8987	0.199657
	10.9377	0.199714
	10.9768	0.199599
	11.0159	0.2
	11.0549	0.199771
	11.094	0.200172
	11.133	0.200057
	11.1721	0.200401
	11.2112	0.2
	11.2502	0.200057
	11.2893	0.200458
	11.3284	0.200229
	11.3674	0.200286
	11.4065	0.200458
	11.4456	0.200057
	11.4846	0.200515
	11.5237	0.200343
	11.5627	0.200572
	11.6018	0.200687
	11.6409	0.200286
	11.6799	0.200401
	11.719	0.200687
	11.7581	0.200859
	11.7971	0.201317
	11.8362	0.200973
	11.8752	0.201603
	11.9143	0.20166
	11.9534	0.201431
	11.9924	0.201603
	12.0315	0.201832
	12.0706	0.201946
	12.1096	0.201603
	12.1487	0.201488
	12.1877	0.202061
	12.2268	0.20166
	12.2659	0.201774
	12.3049	0.201603
	12.344	0.202175
	12.3831	0.202061
	12.4221	0.202118
	12.4612	0.202232
	12.5002	0.202461
	12.5393	0.202118
	12.5784	0.202519
	12.6174	0.202748
	12.6565	0.202977
	12.6956	0.203034
	12.7346	0.203034
	12.7737	0.203492
	12.8128	0.203263
	12.8518	0.203377
	12.8909	0.202748
	12.9299	0.202862
	12.969	0.203148
	13.0081	0.203034
	13.0471	0.20332
	13.0862	0.203663
	13.1253	0.203778
	13.1643	0.20395
	13.2034	0.203721
	13.2425	0.204179
	13.2815	0.204064
	13.3206	0.203721
	13.3597	0.204236
	13.3987	0.203721
	13.4378	0.203892
	13.4768	0.204236
	13.5159	0.204522
	13.555	0.20395
	13.594	0.204293
	13.6331	0.204293
	13.6722	0.204751
	13.7112	0.204751
	13.7503	0.20498
	13.7893	0.204751
	13.8284	0.204465
	13.8675	0.204465
	13.9065	0.204694
	13.9456	0.204637
	13.9847	0.204579
	14.0237	0.204751
	14.0628	0.205209
	14.1019	0.20498
	14.1409	0.205152
	14.18	0.20498
	14.219	0.205266
	14.2581	0.205152
	14.2972	0.205152
	14.3362	0.205381
	14.3753	0.205552
	14.4144	0.205667
	14.4534	0.205381
	14.4925	0.205552
	14.5315	0.205381
	14.5706	0.205667
	14.6097	0.205667
	14.6487	0.205552
	14.6878	0.205552
	14.7269	0.205781
	14.7659	0.205896
	14.805	0.205839
	14.844	0.205896
	14.8831	0.205781
	14.9222	0.205896
	14.9612	0.20601
	15.0003	0.205781
	15.0394	0.206125
	15.0784	0.205896
	15.1175	0.206125
	15.1566	0.206182
	15.1956	0.205724
	15.2347	0.206068
	15.2737	0.206182
	15.3128	0.206468
	15.3519	0.206468
	15.3909	0.206297
	15.43	0.206411
	15.4691	0.206468
	15.5081	0.206754
	15.5472	0.207098
	15.5863	0.207041
	15.6253	0.206926
	15.6644	0.207499
	15.7034	0.207556
	15.7425	0.20727
	15.7816	0.207499
	15.8206	0.207155
	15.8597	0.207041
	15.8988	0.20727
	15.9378	0.206983
	15.9769	0.20727
	16.016	0.207098
	16.055	0.207212
	16.0941	0.207613
	16.1331	0.207499
	16.1722	0.20767
	16.2113	0.207613
	16.2503	0.207613
	16.2894	0.207842
	16.3285	0.208128
	16.3675	0.207956
	16.4066	0.207728
	16.4457	0.207785
	16.4847	0.208185
	16.5238	0.208014
	16.5628	0.208185
	16.6019	0.207842
	16.641	0.208529
	16.68	0.208243
	16.7191	0.208128
	16.7582	0.208414
	16.7972	0.208414
	16.8363	0.208243
	16.8753	0.208357
	16.9144	0.208014
	16.9535	0.208357
	16.9925	0.208643
	17.0316	0.208701
	17.0707	0.2083
	17.1097	0.208643
	17.1488	0.208643
	17.1879	0.2083
	17.2269	0.20893
	17.266	0.208815
	17.305	0.208758
	17.3441	0.208529
	17.3832	0.208586
	17.4222	0.209044
	17.4613	0.209216
	17.5004	0.209101
	17.5394	0.20933
	17.5785	0.209559
	17.6176	0.209559
	17.6566	0.209216
	17.6957	0.209388
	17.7347	0.209616
	17.7738	0.209502
	17.8129	0.209845
	17.8519	0.209731
	17.891	0.209559
	17.9301	0.209502
	17.9691	0.209502
	18.0082	0.209788
	18.0472	0.210074
	18.0863	0.20996
	18.1254	0.20996
	18.1644	0.210418
	18.2035	0.210532
	18.2426	0.21059
	18.2816	0.210074
	18.3207	0.209903
	18.3597	0.209903
	18.3988	0.210361
	18.4379	0.210074
	18.4769	0.20996
	18.516	0.210074
	18.5551	0.209845
	18.5941	0.209903
	18.6332	0.210017
	18.6723	0.210074
	18.7113	0.210074
	18.7504	0.210303
	18.7894	0.21059
	18.8285	0.210532
	18.8676	0.210761
	18.9066	0.210819
	18.9457	0.210475
	18.9848	0.210475
	19.0238	0.21059
	19.0629	0.210418
	19.1019	0.210704
	19.141	0.210532
	19.1801	0.210876
	19.2191	0.210761
	19.2582	0.210933
	19.2973	0.210704
	19.3363	0.210761
	19.3754	0.210933
	19.4145	0.210933
	19.4535	0.211334
	19.4926	0.211505
	19.5316	0.211849
	19.5707	0.21162
	19.6098	0.211677
	19.6488	0.211162
	19.6879	0.211162
	19.727	0.210876
	19.766	0.211391
	19.8051	0.211219
	19.8441	0.211391
	19.8832	0.211505
	19.9223	0.21099
	19.9613	0.211334
	0.11719		0.000114482
	0.156253		0.009502
	0.195316		0.0240412
	0.23438		0.0384087
	0.273443		0.05249
	0.312506		0.0654837
	0.35157		0.0773898
	0.390633		0.0884946
	0.429696		0.0984545
	0.46876		0.108643
	0.507823		0.117687
	0.546886		0.12656
	0.585949		0.134516
	0.625013		0.142301
	0.664076		0.149456
	0.703139		0.156382
	0.742203		0.163194
	0.781266		0.169262
	0.820329		0.17573
	0.859392		0.180939
	0.898456		0.186319
	0.937519		0.191185
	0.976582		0.19605
	1.01565		0.20063
	1.05471		0.204579
	1.09377		0.208586
	1.13284		0.213223
	1.1719		0.217001
	1.21096		0.22055
	1.25002		0.224614
	1.28909		0.227533
	1.32815		0.230738
	1.36722		0.233887
	1.40628		0.236691
	1.44534		0.239038
	1.4844		0.2419
	1.52347		0.244247
	1.56253		0.246995
	1.6016		0.249113
	1.64066		0.251517
	1.67972		0.254093
	1.71879		0.256382
	1.75785		0.257756
	1.79691		0.259989
	1.83597		0.26245
	1.87504		0.264854
	1.9141		0.266285
	1.95317		0.268575
	1.99223		0.269891
	2.03129		0.271608
	2.07036		0.273383
	2.10942		0.274757
	2.14848		0.276531
	2.18755		0.277676
	2.22661		0.278878
	2.26567		0.280481
	2.30473		0.282484
	2.3438		0.283457
	2.38286		0.284659
	2.42192		0.285804
	2.46099		0.286949
	2.50005		0.287922
	2.53911		0.289296
	2.57818		0.290384
	2.61724		0.291471
	2.6563		0.29233
	2.69537		0.29336
	2.73443		0.29399
	2.77349		0.295192
	2.81256		0.295993
	2.85162		0.296909
	2.89068		0.297997
	2.92975		0.299428
	2.96881		0.300114
	3.00787		0.300687
	3.04694		0.301431
	3.086		0.302232
	3.12506		0.302805
	3.16413		0.30332
	3.20319		0.304637
	3.24225		0.305323
	3.28132		0.306239
	3.32038		0.306525
	3.35944		0.307956
	3.39851		0.308701
	3.43757		0.309502
	3.47663		0.310074
	3.5157		0.310819
	3.55476		0.311906
	3.59382		0.312364
	3.63289		0.312879
	3.67195		0.313566
	3.71101		0.314367
	3.75008		0.314596
	3.78914		0.31494
	3.8282		0.315799
	3.86727		0.315799
	3.90633		0.316829
	3.94539		0.317401
	3.98446		0.31763
	4.02352		0.318432
	4.06258		0.318718
	4.10165		0.319176
	4.14071		0.319977
	4.17977		0.320435
	4.21884		0.320721
	4.2579		0.321007
	4.29696		0.32158
	4.33603		0.322152
	4.37509		0.322896
	4.41415		0.32324
	4.45322		0.323354
	4.49228		0.323698
	4.53134		0.324327
	4.57041		0.324728
	4.60947		0.324785
	4.64853		0.325072
	4.68759		0.325758
	4.72666		0.326445
	4.76572		0.326617
	4.80478		0.326903
	4.84385		0.327247
	4.88291		0.327533
	4.92197		0.327819
	4.96104		0.327991
	5.0001		0.328277
	5.03916		0.328964
	5.07823		0.328907
	5.11729		0.329422
	5.15635		0.329479
	5.19542		0.329536
	5.23448		0.330223
	5.27355		0.330624
	5.31261		0.330967
	5.35167		0.33154
	5.39074		0.331712
	5.4298		0.332055
	5.46886		0.332169
	5.50793		0.332341
	5.54699		0.333028
	5.58605		0.333429
	5.62511		0.334001
	5.66418		0.333715
	5.70324		0.334574
	5.7423		0.33486
	5.78137		0.334631
	5.82043		0.335031
	5.85949		0.335489
	5.89856		0.335547
	5.93762		0.335489
	5.97668		0.33526
	6.01575		0.335661
	6.05481		0.336062
	6.09387		0.336062
	6.13294		0.336234
	6.172		0.33652
	6.21106		0.33692
	6.25013		0.337207
	6.28919		0.337493
	6.32825		0.337436
	6.36732		0.337607
	6.40638		0.337665
	6.44544		0.338065
	6.48451		0.33818
	6.52357		0.33818
	6.56263		0.338695
	6.6017		0.338867
	6.64076		0.338809
	6.67982		0.338924
	6.71889		0.339325
	6.75795		0.339153
	6.79701		0.339725
	6.83608		0.34024
	6.87514		0.340011
	6.9142		0.340355
	6.95327		0.340813
	6.99233		0.340298
	7.03139		0.341042
	7.07046		0.341786
	7.10952		0.341442
	7.14858		0.342015
	7.18765		0.342301
	7.22671		0.3419
	7.26577		0.341958
	7.30484		0.342129
	7.3439		0.342301
	7.38296		0.34253
	7.42203		0.342358
	7.46109		0.342301
	7.50015		0.342645
	7.53922		0.342816
	7.57828		0.343045
	7.61734		0.343102
	7.65641		0.342931
	7.69547		0.343618
	7.73453		0.343446
	7.7736		0.343904
	7.81266		0.343961
	7.85172		0.344076
	7.89079		0.343904
	7.92985		0.344305
	7.96891		0.344419
	8.00798		0.344362
	8.04704		0.344648
	8.0861		0.344533
	8.12517		0.344648
	8.16423		0.344877
	8.20329		0.344648
	8.24235		0.34522
	8.28142		0.34522
	8.32048		0.345678
	8.35955		0.345335
	8.39861		0.345736
	8.43767		0.346079
	8.47673		0.346079
	8.5158		0.346022
	8.55486		0.345965
	8.59393		0.346308
	8.63299		0.34648
	8.67205		0.346766
	8.71111		0.346651
	8.75018		0.34688
	8.78924		0.346537
	8.82831		0.34688
	8.86737		0.347453
	8.90643		0.347453
	8.94549		0.347338
	8.98456		0.347567
	9.02362		0.347453
	9.06268		0.347796
	9.10175		0.347796
	9.14081		0.347567
	9.17987		0.347796
	9.21894		0.34751
	9.258		0.347624
	9.29706		0.347567
	9.33613		0.348025
	9.37519		0.347853
	9.41425		0.348311
	9.45332		0.348655
	9.49238		0.348598
	9.53144		0.349284
	9.57051		0.348884
	9.60957		0.348598
	9.64863		0.34854
	9.6877		0.348884
	9.72676		0.348712
	9.76582		0.348827
	9.80489		0.348941
	9.84395		0.349399
	9.88301		0.349284
	9.92208		0.349914
	9.96114		0.349685
	10.0002		0.349742
	10.0393		0.349571
	10.0783		0.349628
	10.1174		0.349685
	10.1565		0.349742
	10.1955		0.350143
	10.2346		0.350143
	10.2736		0.349857
	10.3127		0.349914
	10.3518		0.350086
	10.3908		0.350029
	10.4299		0.350544
	10.469		0.351002
	10.508		0.350944
	10.5471		0.350429
	10.5861		0.350887
	10.6252		0.351002
	10.6643		0.351345
	10.7033		0.351173
	10.7424		0.351345
	10.7815		0.35146
	10.8205		0.351288
	10.8596		0.351059
	10.8987		0.350716
	10.9377		0.350315
	10.9768		0.35083
	11.0159		0.351288
	11.0549		0.351803
	11.094		0.351402
	11.133		0.351116
	11.1721		0.351689
	11.2112		0.352032
	11.2502		0.351975
	11.2893		0.352032
	11.3284		0.352376
	11.3674		0.352147
	11.4065		0.352547
	11.4456		0.352662
	11.4846		0.352261
	11.5237		0.352318
	11.5627		0.35249
	11.6018		0.352604
	11.6409		0.35249
	11.6799		0.352204
	11.719		0.352376
	11.7581		0.352604
	11.7971		0.352833
	11.8362		0.352776
	11.8752		0.352891
	11.9143		0.35249
	11.9534		0.353406
	11.9924		0.353463
	12.0315		0.353291
	12.0706		0.353234
	12.1096		0.353406
	12.1487		0.353635
	12.1877		0.353291
	12.2268		0.353177
	12.2659		0.35352
	12.3049		0.353177
	12.344		0.35352
	12.3831		0.353807
	12.4221		0.353921
	12.4612		0.35352
	12.5002		0.35352
	12.5393		0.353807
	12.5784		0.35415
	12.6174		0.354493
	12.6565		0.355123
	12.6956		0.355467
	12.7346		0.354894
	12.7737		0.354722
	12.8128		0.354207
	12.8518		0.354093
	12.8909		0.354665
	12.9299		0.35478
	12.969		0.354322
	13.0081		0.354665
	13.0471		0.354551
	13.0862		0.35518
	13.1253		0.354951
	13.1643		0.354608
	13.2034		0.355123
	13.2425		0.354894
	13.2815		0.355066
	13.3206		0.35518
	13.3597		0.354894
	13.3987		0.355753
	13.4378		0.35581
	13.4768		0.355638
	13.5159		0.355638
	13.555		0.355352
	13.594		0.355581
	13.6331		0.355581
	13.6722		0.354894
	13.7112		0.355467
	13.7503		0.355409
	13.7893		0.355524
	13.8284		0.355753
	13.8675		0.355581
	13.9065		0.355695
	13.9456		0.355352
	13.9847		0.35581
	14.0237		0.355238
	14.0628		0.356039
	14.1019		0.356268
	14.1409		0.356211
	14.18		0.356211
	14.219		0.35581
	14.2581		0.355982
	14.2972		0.356382
	14.3362		0.356096
	14.3753		0.355695
	14.4144		0.355638
	14.4534		0.355753
	14.4925		0.355982
	14.5315		0.356096
	14.5706		0.355982
	14.6097		0.356039
	14.6487		0.355753
	14.6878		0.356153
	14.7269		0.356382
	14.7659		0.356211
	14.805		0.356669
	14.844		0.35684
	14.8831		0.357012
	14.9222		0.356611
	14.9612		0.356783
	15.0003		0.356955
	15.0394		0.357298
	15.0784		0.356726
	15.1175		0.357241
	15.1566		0.357127
	15.1956		0.357756
	15.2347		0.357241
	15.2737		0.357184
	15.3128		0.357184
	15.3519		0.357355
	15.3909		0.357699
	15.43		0.357642
	15.4691		0.357355
	15.5081		0.357527
	15.5472		0.357527
	15.5863		0.357012
	15.6253		0.357928
	15.6644		0.358386
	15.7034		0.357928
	15.7425		0.357584
	15.7816		0.357871
	15.8206		0.357584
	15.8597		0.357527
	15.8988		0.357699
	15.9378		0.357584
	15.9769		0.357985
	16.016		0.357298
	16.055		0.357413
	16.0941		0.357584
	16.1331		0.357527
	16.1722		0.357756
	16.2113		0.358271
	16.2503		0.3581
	16.2894		0.358157
	16.3285		0.358386
	16.3675		0.358329
	16.4066		0.3585
	16.4457		0.358558
	16.4847		0.358558
	16.5238		0.358615
	16.5628		0.358729
	16.6019		0.3581
	16.641		0.3581
	16.68		0.358214
	16.7191		0.358042
	16.7582		0.358042
	16.7972		0.358042
	16.8363		0.358329
	16.8753		0.358729
	16.9144		0.359015
	16.9535		0.358958
	16.9925		0.359015
	17.0316		0.359073
	17.0707		0.359187
	17.1097		0.359302
	17.1488		0.359302
	17.1879		0.359244
	17.2269		0.359187
	17.266		0.359302
	17.305		0.359702
	17.3441		0.359702
	17.3832		0.359874
	17.4222		0.359645
	17.4613		0.359702
	17.5004		0.359531
	17.5394		0.359473
	17.5785		0.359531
	17.6176		0.359874
	17.6566		0.359817
	17.6957		0.360103
	17.7347		0.360218
	17.7738		0.360046
	17.8129		0.359989
	17.8519		0.359817
	17.891		0.35976
	17.9301		0.359588
	17.9691		0.359931
	18.0082		0.35976
	18.0472		0.359874
	18.0863		0.359989
	18.1254		0.35976
	18.1644		0.359702
	18.2035		0.359817
	18.2426		0.36016
	18.2816		0.360103
	18.3207		0.359645
	18.3597		0.359874
	18.3988		0.360332
	18.4379		0.360332
	18.4769		0.360389
	18.516		0.359989
	18.5551		0.360218
	18.5941		0.360218
	18.6332		0.360275
	18.6723		0.360504
	18.7113		0.360389
	18.7504		0.360389
	18.7894		0.36016
	18.8285		0.360389
	18.8676		0.360389
	18.9066		0.360618
	18.9457		0.360561
	18.9848		0.360561
	19.0238		0.360618
	19.0629		0.360504
	19.1019		0.360675
	19.141		0.360733
	19.1801		0.360446
	19.2191		0.360332
	19.2582		0.360389
	19.2973		0.360218
	19.3363		0.360275
	19.3754		0.360504
	19.4145		0.360733
	19.4535		0.361305
	19.4926		0.360962
	19.5316		0.361019
	19.5707		0.361191
	19.6098		0.361133
	19.6488		0.360733
	19.6879		0.361019
	19.727		0.361076
	19.766		0.36079
	19.8051		0.360618
	19.8441		0.361248
	19.8832		0.361133
	19.9223		0.361076
	19.9613		0.361305

## Sheet: F3d
Figure 3D
		Fluorescence (AU)
	Time (s)	Data (DMSO)	Fit (DMSO)	Residuals (DMSO)	Data (aficamten)	Fit (aficamten)	Residuals (aficamten)
	0.002074	50.202
	0.002189	49.827
	0.002304	49.798
	0.002419	49.646
	0.002534	49.669
	0.00265	49.654
	0.002765	49.493
	0.00288	49.694
	0.002995	49.544
	0.00311	49.553
	0.003226	49.242
	0.003341	49.517
	0.003456	49.604
	0.003571	49.49
	0.003686	49.387
	0.003802	49.21
	0.003917	49.131
	0.004032	49.513
	0.004147	49.379
	0.004262	49.224
	0.004378	49.007
	0.004493	49.259
	0.004608	49.095
	0.004723	49.053
	0.004838	48.824
	0.004954	48.975
	0.005069	48.74
	0.005184	48.475
	0.005299	48.893
	0.005414	48.932
	0.00553	48.472
	0.005645	48.724
	0.00576	48.975
	0.005875	48.976
	0.00599	48.741
	0.006106	48.55
	0.006221	48.494
	0.006336	48.844
	0.006451	48.857
	0.006566	48.602
	0.006682	48.618
	0.006797	48.773
	0.006912	48.856
	0.007027	48.731
	0.007142	48.645
	0.007258	48.569
	0.007373	48.553
	0.007488	48.689
	0.007603	48.807
	0.007718	48.679
	0.007834	48.513
	0.007949	48.825
	0.008064	48.285
	0.008179	48.561
	0.008294	48.62
	0.00841	48.388
	0.008525	48.147
	0.00864	48.487
	0.008755	48.593
	0.00887	48.436
	0.008986	48.547
	0.009101	48.407
	0.009216	48.502
	0.009331	48.698
	0.009446	48.268
	0.009562	48.204
	0.009677	48.29
	0.009792	48.156
	0.009907	48.381
	0.010022	48.369
	0.010138	48.316
	0.010253	48.198
	0.010368	47.964
	0.010483	48.149
	0.010598	48.03
	0.010714	48.185
	0.010829	48.115
	0.010944	47.981
	0.011059	47.888
	0.011174	48.064
	0.01129	48.185
	0.011405	48
	0.01152	48.023
	0.011635	47.945
	0.01175	48.148
	0.011866	47.971
	0.011981	48.01
	0.012096	48.335
	0.012211	47.905
	0.012326	47.939
	0.012442	47.932
	0.012557	47.868
	0.012672	47.608
	0.012787	47.724
	0.012902	47.809
	0.013018	47.823
	0.013133	47.658
	0.013248	47.722
	0.013363	47.751
	0.013478	47.982
	0.013594	48.095
	0.013709	47.819
	0.013824	47.461
	0.013939	48.063
	0.014054	47.943
	0.01417	47.787
	0.014285	47.572
	0.0144	47.752
	0.014515	47.836
	0.01463	47.706
	0.014746	47.744
	0.014861	47.58
	0.014976	47.473
	0.015091	47.816
	0.015206	47.6
	0.015322	47.673
	0.015437	47.651
	0.015552	47.557
	0.015667	47.696
	0.015782	47.576
	0.015898	47.514
	0.016013	47.644
	0.016128	47.789
	0.016243	47.503
	0.016358	47.478
	0.016474	47.671
	0.016589	47.631
	0.016704	47.849
	0.016819	47.948
	0.016934	47.377
	0.01705	47.32
	0.017165	47.747
	0.01728	47.389
	0.017395	47.34
	0.01751	47.645
	0.017626	47.444
	0.017741	47.466
	0.017856	47.689
	0.017971	47.603
	0.018086	47.472
	0.018202	47.636
	0.018317	47.281
	0.018432	47.592
	0.018547	47.278
	0.018662	47.335
	0.018778	47.27
	0.018893	47.549
	0.019008	47.675
	0.019123	47.521
	0.019238	47.628
	0.019354	47.516
	0.019469	47.44
	0.019584	47.567
	0.019699	47.582
	0.019814	47.547
	0.01993	47.209
	0.020045	47.481
	0.02016	47.562
	0.020275	47.269
	0.02039	47.498
	0.020506	47.499
	0.020621	47.73
	0.020736	47.542
	0.020851	47.269
	0.020966	47.384
	0.021082	47.314
	0.021197	47.463
	0.021312	47.634
	0.021427	47.466
	0.021542	47.427
	0.021658	47.218
	0.021773	47.777
	0.021888	47.521
	0.022003	47.365
	0.022118	47.471
	0.022234	47.489
	0.022349	47.467
	0.022464	47.338
	0.022579	47.632
	0.022694	47.396
	0.02281	47.476
	0.022925	47.373
	0.02304	47.326
	0.023155	47.486
	0.02327	47.485
	0.023386	47.465
	0.023501	47.479
	0.023616	47.183
	0.023731	47.028
	0.023846	47.278
	0.023962	47.113
	0.024077	47.193
	0.024192	47.431
	0.024307	47.311
	0.024422	47.285
	0.024538	47.499
	0.024653	47.738
	0.024768	47.157
	0.024883	46.978
	0.024998	47.438
	0.025114	47.446
	0.025229	47.276
	0.025344	47.155
	0.025459	47.318
	0.025574	47.541
	0.02569	47.078
	0.025805	47.349
	0.02592	47.161
	0.026035	47.031
	0.02615	46.981
	0.026266	47.083
	0.026381	47.191
	0.026496	47.405
	0.026611	47.428
	0.026726	47.121
	0.026842	47.261
	0.026957	46.941
	0.027072	47.214
	0.027187	47.271
	0.027302	46.957
	0.027418	46.864
	0.027533	47.194
	0.027648	47.395
	0.027763	47.167
	0.027878	47.078
	0.027994	47.313
	0.028109	47.121
	0.028224	47.076
	0.028339	47.036
	0.028454	47.067
	0.02857	47.072
	0.028685	47.209
	0.0288	47.215
	0.028915	47.091
	0.02903	47.233
	0.029146	47.31
	0.029261	47.375
	0.029376	47.129
	0.029491	47.274
	0.029606	47.336
	0.029722	47.297
	0.029837	47.237
	0.029952	47.049
	0.030067	47.235
	0.030182	47.042
	0.030298	46.931
	0.030413	46.872
	0.030528	46.942
	0.030643	47.16
	0.030758	47.389
	0.030874	46.913
	0.030989	47.191
	0.031104	47.273
	0.031219	47.08
	0.031334	46.919
	0.03145	47.335
	0.031565	47.118
	0.03168	47.068
	0.031795	47.15
	0.03191	47.241
	0.032026	47.031
	0.032141	46.816
	0.032256	47.275
	0.032371	46.997
	0.032486	46.864
	0.032602	46.974
	0.032717	47.065
	0.032832	47.152
	0.032947	46.997
	0.033062	46.991
	0.033178	47.122
	0.033293	47.07
	0.033408	46.957
	0.033523	47.214
	0.033638	47.046
	0.033754	47.377
	0.033869	47.106
	0.033984	47.215
	0.034099	47.043
	0.034214	47.061
	0.03433	47.037
	0.034445	46.918
	0.03456	46.974
	0.034675	46.877
	0.03479	47.001
	0.034906	46.982
	0.035021	46.836
	0.035136	47.013
	0.035251	47.205
	0.035366	46.948
	0.035482	46.886
	0.035597	47.008
	0.035712	46.961
	0.035827	46.811
	0.035942	47.112
	0.036058	47.034
	0.036173	46.984
	0.036288	46.948
	0.036403	47.277
	0.036518	47.012
	0.036634	47.076
	0.036749	47.238
	0.036864	46.911
	0.036979	46.757
	0.037094	47.119
	0.03721	46.875
	0.037325	46.953
	0.03744	46.794
	0.037555	47.157
	0.03767	47.108
	0.037786	46.908
	0.037901	47.146
	0.038016	47.261
	0.038131	46.963
	0.038246	47.304
	0.038362	47.36
	0.038477	47.091
	0.038592	47.007
	0.038707	47.072
	0.038822	46.837
	0.038938	46.946
	0.039053	47.227
	0.039168	47.202
	0.039283	46.821
	0.039398	47.069
	0.039514	46.991
	0.039629	46.907
	0.039744	46.922
	0.039859	46.991
	0.039974	46.987
	0.04009	46.859
	0.040205	46.92
	0.04032	47.082
	0.040435	47.041
	0.04055	46.807
	0.040666	46.939
	0.040781	46.876
	0.040896	46.893
	0.041011	47.035
	0.041126	47.058
	0.041242	47.035
	0.041357	47.165
	0.041472	47.03
	0.041587	46.893
	0.041702	46.929
	0.041818	46.918
	0.041933	47.153
	0.042048	47.094
	0.042163	46.957
	0.042278	47.247
	0.042394	46.665
	0.042509	47.065
	0.042624	47.139
	0.042739	47.124
	0.042854	46.971
	0.04297	47.172
	0.043085	47.213
	0.0432	47.04
	0.043315	47.019
	0.04343	47.127
	0.043546	47.11
	0.043661	46.807
	0.043776	46.93
	0.043891	47.156
	0.044006	47.1
	0.044122	47.101
	0.044237	47.076
	0.044352	47.182
	0.044467	46.961
	0.044582	46.991
	0.044698	47.385
	0.044813	46.836
	0.044928	46.847
	0.045043	47.097
	0.045158	46.863
	0.045274	47.139
	0.045389	47.03
	0.045504	46.979
	0.045619	46.931
	0.045734	46.864
	0.04585	46.885
	0.045965	47.1
	0.04608	47.134
	0.046195	47.014
	0.04631	46.905
	0.046426	46.722
	0.046541	46.992
	0.046656	47.096
	0.046771	46.874
	0.046886	47.11
	0.047002	46.961
	0.047117	47.064
	0.047232	46.982
	0.047347	47.046
	0.047462	47.085
	0.047578	46.93
	0.047693	47.033
	0.047808	47.135
	0.047923	46.842
	0.048038	46.997
	0.048154	47.121
	0.048269	47.017
	0.048384	46.961
	0.048499	46.692
	0.048614	46.95
	0.04873	46.866
	0.048845	46.994
	0.04896	46.855
	0.049075	46.973
	0.04919	46.776
	0.049306	46.989
	0.049421	46.864
	0.049536	46.661
	0.049651	46.665
	0.049766	46.883
	0.049882	47.176
	0.049997	46.964
	0.050112	47.257
	0.050227	47.107
	0.050342	47.029
	0.050458	47.17
	0.050573	47.045
	0.050688	47.004
	0.050803	46.975
	0.050918	46.932
	0.051034	46.741
	0.051149	47.017
	0.051264	47.114
	0.051379	46.73
	0.051494	47.096
	0.05161	46.96
	0.051725	47.035
	0.05184	46.939
	0.051955	47.091
	0.05207	46.808
	0.052186	46.922
	0.052301	46.912
	0.052416	46.978
	0.052531	46.63
	0.052646	46.713
	0.052762	46.909
	0.052877	46.902
	0.052992	46.9
	0.053107	47.183
	0.053222	47.06
	0.053338	46.827
	0.053453	47.059
	0.053568	46.996
	0.053683	46.942
	0.053798	47.023
	0.053914	46.608
	0.054029	46.906
	0.054144	46.74
	0.054259	46.917
	0.054374	46.76
	0.05449	46.762
	0.054605	47.019
	0.05472	46.945
	0.054835	46.856
	0.05495	46.823
	0.055066	47.112
	0.055181	46.893
	0.055296	47.153
	0.055411	47.227
	0.055526	47.224
	0.055642	46.759
	0.055757	46.745
	0.055872	47.138
	0.055987	47.028
	0.056102	46.992
	0.056218	46.89
	0.056333	47.057
	0.056448	46.97
	0.056563	47.215
	0.056678	47.079
	0.056794	47.107
	0.056909	46.944
	0.057024	46.888
	0.057139	46.86
	0.057254	47.095
	0.05737	47.03
	0.057485	47.131
	0.0576	47.162
	0.057715	46.936
	0.05783	46.738
	0.057946	47.082
	0.058061	47.055
	0.058176	46.803
	0.058291	46.959
	0.058406	47.161
	0.058522	46.908
	0.058637	47.233
	0.058752	47.052
	0.058867	47.071
	0.001958		49.793	0.15431
	0.002074		49.761	0.44161
	0.002189		49.729	0.09838
	0.002304		49.697	0.10089
	0.002419		49.666	-0.01916
	0.002534		49.635	0.03399
	0.00265		49.604	0.05055
	0.002765		49.574	-0.08103
	0.00288		49.544	0.15081
	0.002995		49.514	0.03037
	0.00311		49.485	0.06866
	0.003226		49.456	-0.21394
	0.003341		49.427	0.08944
	0.003456		49.399	0.20465
	0.003571		49.371	0.11922
	0.003686		49.343	0.04362
	0.003802		49.316	-0.10607
	0.003917		49.289	-0.15763
	0.004032		49.262	0.25019
	0.004147		49.236	0.14317
	0.004262		49.21	0.01425
	0.004378		49.184	-0.17674
	0.004493		49.159	0.10068
	0.004608		49.133	-0.03874
	0.004723		49.109	-0.05587
	0.004838		49.084	-0.25994
	0.004954		49.06	-0.08475
	0.005069		49.036	-0.29515
	0.005184		49.012	-0.53649
	0.005299		48.988	-0.09563
	0.005414		48.965	-0.03329
	0.00553		48.942	-0.47032
	0.005645		48.919	-0.19575
	0.00576		48.897	0.0779
	0.005875		48.875	0.10126
	0.00599		48.853	-0.11221
	0.006106		48.831	-0.28054
	0.006221		48.81	-0.3152
	0.006336		48.788	0.05577
	0.006451		48.767	0.08973
	0.006566		48.747	-0.14491
	0.006682		48.726	-0.10869
	0.006797		48.706	0.06711
	0.006912		48.686	0.16956
	0.007027		48.666	0.06502
	0.007142		48.647	-0.00152
	0.007258		48.627	-0.05841
	0.007373		48.608	-0.05479
	0.007488		48.589	0.09962
	0.007603		48.571	0.23635
	0.007718		48.552	0.12723
	0.007834		48.534	-0.02098
	0.007949		48.516	0.3095
	0.008064		48.498	-0.21299
	0.008179		48.48	0.08067
	0.008294		48.463	0.15742
	0.00841		48.446	-0.05805
	0.008525		48.429	-0.28166
	0.00864		48.412	0.0755
	0.008755		48.395	0.19747
	0.00887		48.379	0.05764
	0.008986		48.363	0.18444
	0.009101		48.346	0.0607
	0.009216		48.331	0.17113
	0.009331		48.315	0.38271
	0.009446		48.299	-0.03112
	0.009562		48.284	-0.0803
	0.009677		48.269	0.02075
	0.009792		48.254	-0.09766
	0.009907		48.239	0.142
	0.010022		48.224	0.14427
	0.010138		48.21	0.10652
	0.010253		48.195	0.00241
	0.010368		48.181	-0.21733
	0.010483		48.167	-0.01857
	0.010598		48.153	-0.12322
	0.010714		48.14	0.04549
	0.010829		48.126	-0.01108
	0.010944		48.113	-0.13145
	0.011059		48.1	-0.2112
	0.011174		48.087	-0.02254
	0.01129		48.074	0.11161
	0.011405		48.061	-0.06118
	0.01152		48.048	-0.02536
	0.011635		48.036	-0.09058
	0.01175		48.023	0.12506
	0.011866		48.011	-0.04017
	0.011981		47.999	0.01051
	0.012096		47.987	0.34726
	0.012211		47.975	-0.07091
	0.012326		47.964	-0.02499
	0.012442		47.952	-0.02079
	0.012557		47.941	-0.07251
	0.012672		47.93	-0.32207
	0.012787		47.919	-0.19493
	0.012902		47.908	-0.09898
	0.013018		47.897	-0.07404
	0.013133		47.886	-0.22792
	0.013248		47.875	-0.1531
	0.013363		47.865	-0.11355
	0.013478		47.854	0.12742
	0.013594		47.844	0.25127
	0.013709		47.834	-0.01512
	0.013824		47.824	-0.3628
	0.013939		47.814	0.2491
	0.014054		47.804	0.1388
	0.01417		47.795	-0.00799
	0.014285		47.785	-0.21313
	0.0144		47.776	-0.02392
	0.014515		47.766	0.06978
	0.01463		47.757	-0.05064
	0.014746		47.748	-0.00338
	0.014861		47.739	-0.15873
	0.014976		47.73	-0.25665
	0.015091		47.721	0.09451
	0.015206		47.712	-0.11195
	0.015322		47.704	-0.03042
	0.015437		47.695	-0.04453
	0.015552		47.687	-0.12931
	0.015667		47.678	0.01781
	0.015782		47.67	-0.09437
	0.015898		47.662	-0.14838
	0.016013		47.654	-0.00948
	0.016128		47.646	0.14301
	0.016243		47.638	-0.13481
	0.016358		47.63	-0.15266
	0.016474		47.623	0.04827
	0.016589		47.615	0.01573
	0.016704		47.607	0.24195
	0.016819		47.6	0.34775
	0.016934		47.593	-0.21564
	0.01705		47.585	-0.26533
	0.017165		47.578	0.16896
	0.01728		47.571	-0.18223
	0.017395		47.564	-0.22408
	0.01751		47.557	0.08827
	0.017626		47.55	-0.10615
	0.017741		47.544	-0.0776
	0.017856		47.537	0.15223
	0.017971		47.53	0.07299
	0.018086		47.524	-0.05157
	0.018202		47.517	0.11911
	0.018317		47.511	-0.22955
	0.018432		47.504	0.08719
	0.018547		47.498	-0.22039
	0.018662		47.492	-0.15701
	0.018778		47.486	-0.21587
	0.018893		47.48	0.06929
	0.019008		47.474	0.20117
	0.019123		47.468	0.05302
	0.019238		47.462	0.16629
	0.019354		47.456	0.0599
	0.019469		47.451	-0.01022
	0.019584		47.445	0.1219
	0.019699		47.439	0.14222
	0.019814		47.434	0.11265
	0.01993		47.429	-0.2194
	0.020045		47.423	0.05825
	0.02016		47.418	0.14455
	0.020275		47.413	-0.14405
	0.02039		47.407	0.0905
	0.020506		47.402	0.09666
	0.020621		47.397	0.33269
	0.020736		47.392	0.15029
	0.020851		47.387	-0.11808
	0.020966		47.382	0.00195
	0.021082		47.377	-0.06374
	0.021197		47.373	0.09054
	0.021312		47.368	0.26663
	0.021427		47.363	0.10331
	0.021542		47.359	0.06867
	0.021658		47.354	-0.13613
	0.021773		47.349	0.42722
	0.021888		47.345	0.17593
	0.022003		47.34	0.02422
	0.022118		47.336	0.13521
	0.022234		47.332	0.15687
	0.022349		47.328	0.13934
	0.022464		47.323	0.01514
	0.022579		47.319	0.31303
	0.022694		47.315	0.08141
	0.02281		47.311	0.16553
	0.022925		47.307	0.0665
	0.02304		47.303	0.02327
	0.023155		47.299	0.18693
	0.02327		47.295	0.19047
	0.023386		47.291	0.17381
	0.023501		47.287	0.19162
	0.023616		47.284	-0.10016
	0.023731		47.28	-0.25223
	0.023846		47.276	0.00216
	0.023962		47.273	-0.15973
	0.024077		47.269	-0.07612
	0.024192		47.265	0.1659
	0.024307		47.262	0.04908
	0.024422		47.258	0.02637
	0.024538		47.255	0.24381
	0.024653		47.252	0.48673
	0.024768		47.248	-0.09082
	0.024883		47.245	-0.26665
	0.024998		47.242	0.19612
	0.025114		47.238	0.20732
	0.025229		47.235	0.04101
	0.025344		47.232	-0.07687
	0.025459		47.229	0.08876
	0.025574		47.226	0.31508
	0.02569		47.223	-0.14519
	0.025805		47.22	0.12904
	0.02592		47.217	-0.05554
	0.026035		47.214	-0.18307
	0.02615		47.211	-0.2298
	0.026266		47.208	-0.12499
	0.026381		47.205	-0.01417
	0.026496		47.202	0.20252
	0.026611		47.199	0.22865
	0.026726		47.197	-0.07559
	0.026842		47.194	0.06733
	0.026957		47.191	-0.24982
	0.027072		47.189	0.02547
	0.027187		47.186	0.08487
	0.027302		47.183	-0.22611
	0.027418		47.181	-0.31705
	0.027533		47.178	0.0155
	0.027648		47.176	0.21951
	0.027763		47.173	-0.0066
	0.027878		47.171	-0.09236
	0.027994		47.168	0.14483
	0.028109		47.166	-0.04539
	0.028224		47.164	-0.08719
	0.028339		47.161	-0.12523
	0.028454		47.159	-0.09204
	0.02857		47.157	-0.08416
	0.028685		47.154	0.05513
	0.0288		47.152	0.06299
	0.028915		47.15	-0.05862
	0.02903		47.148	0.08537
	0.029146		47.145	0.16406
	0.029261		47.143	0.23201
	0.029376		47.141	-0.01224
	0.029491		47.139	0.13507
	0.029606		47.137	0.19941
	0.029722		47.135	0.16159
	0.029837		47.133	0.10398
	0.029952		47.131	-0.08223
	0.030067		47.129	0.10553
	0.030182		47.127	-0.08485
	0.030298		47.125	-0.19385
	0.030413		47.123	-0.25109
	0.030528		47.121	-0.17883
	0.030643		47.119	0.04065
	0.030758		47.118	0.27186
	0.030874		47.116	-0.20246
	0.030989		47.114	0.07657
	0.031104		47.112	0.16114
	0.031219		47.11	-0.03072
	0.031334		47.109	-0.18952
	0.03145		47.107	0.22847
	0.031565		47.105	0.01273
	0.03168		47.104	-0.03585
	0.031795		47.102	0.04789
	0.03191		47.1	0.141
	0.032026		47.099	-0.06764
	0.032141		47.097	-0.28101
	0.032256		47.095	0.17969
	0.032371		47.094	-0.09665
	0.032486		47.092	-0.22831
	0.032602		47.091	-0.11707
	0.032717		47.089	-0.02382
	0.032832		47.088	0.06419
	0.032947		47.086	-0.08918
	0.033062		47.085	-0.09407
	0.033178		47.083	0.03858
	0.033293		47.082	-0.01224
	0.033408		47.081	-0.12318
	0.033523		47.079	0.13521
	0.033638		47.078	-0.03217
	0.033754		47.076	0.30039
	0.033869		47.075	0.0311
	0.033984		47.074	0.14151
	0.034099		47.072	-0.02957
	0.034214		47.071	-0.01011
	0.03433		47.07	-0.03324
	0.034445		47.069	-0.15045
	0.03456		47.067	-0.09327
	0.034675		47.066	-0.18864
	0.03479		47.065	-0.06426
	0.034906		47.064	-0.08202
	0.035021		47.062	-0.22647
	0.035136		47.061	-0.04777
	0.035251		47.06	0.14512
	0.035366		47.059	-0.111
	0.035482		47.058	-0.17176
	0.035597		47.057	-0.04859
	0.035712		47.055	-0.09404
	0.035827		47.054	-0.24374
	0.035942		47.053	0.05902
	0.036058		47.052	-0.01771
	0.036173		47.051	-0.06692
	0.036288		47.05	-0.10184
	0.036403		47.049	0.22851
	0.036518		47.048	-0.03585
	0.036634		47.047	0.02865
	0.036749		47.046	0.19258
	0.036864		47.045	-0.13435
	0.036979		47.044	-0.28705
	0.037094		47.043	0.07652
	0.03721		47.042	-0.16686
	0.037325		47.041	-0.088
	0.03744		47.04	-0.24602
	0.037555		47.039	0.11836
	0.03767		47.038	0.06949
	0.037786		47.037	-0.12912
	0.037901		47.036	0.10917
	0.038016		47.035	0.22599
	0.038131		47.035	-0.07195
	0.038246		47.034	0.27004
	0.038362		47.033	0.32725
	0.038477		47.032	0.05944
	0.038592		47.031	-0.02383
	0.038707		47.03	0.04185
	0.038822		47.029	-0.1926
	0.038938		47.029	-0.08311
	0.039053		47.028	0.1994
	0.039168		47.027	0.17523
	0.039283		47.026	-0.20543
	0.039398		47.025	0.04335
	0.039514		47.025	-0.03365
	0.039629		47.024	-0.11666
	0.039744		47.023	-0.10127
	0.039859		47.022	-0.03119
	0.039974		47.022	-0.03474
	0.04009		47.021	-0.16221
	0.040205		47.02	-0.10037
	0.04032		47.02	0.06279
	0.040435		47.019	0.0224
	0.04055		47.018	-0.21146
	0.040666		47.018	-0.07829
	0.040781		47.017	-0.14113
	0.040896		47.016	-0.12332
	0.041011		47.016	0.01939
	0.041126		47.015	0.04352
	0.041242		47.014	0.02063
	0.041357		47.014	0.15114
	0.041472		47.013	0.017
	0.041587		47.012	-0.11957
	0.041702		47.012	-0.08275
	0.041818		47.011	-0.09297
	0.041933		47.01	0.14217
	0.042048		47.01	0.08384
	0.042163		47.009	-0.05195
	0.042278		47.009	0.23823
	0.042394		47.008	-0.34267
	0.042509		47.008	0.05727
	0.042624		47.007	0.13163
	0.042739		47.006	0.11722
	0.042854		47.006	-0.03506
	0.04297		47.005	0.16707
	0.043085		47.005	0.20773
	0.0432		47.004	0.0353
	0.043315		47.004	0.01505
	0.04343		47.003	0.12423
	0.043546		47.003	0.10701
	0.043661		47.002	-0.19557
	0.043776		47.002	-0.07177
	0.043891		47.001	0.15459
	0.044006		47.001	0.09916
	0.044122		47	0.10058
	0.044237		47	0.07603
	0.044352		46.999	0.18311
	0.044467		46.999	-0.03763
	0.044582		46.998	-0.00759
	0.044698		46.998	0.38713
	0.044813		46.997	-0.16132
	0.044928		46.997	-0.15042
	0.045043		46.997	0.10051
	0.045158		46.996	-0.13297
	0.045274		46.996	0.14364
	0.045389		46.995	0.03497
	0.045504		46.995	-0.01602
	0.045619		46.994	-0.06353
	0.045734		46.994	-0.12971
	0.04585		46.994	-0.10862
	0.045965		46.993	0.10664
	0.04608		46.993	0.14154
	0.046195		46.992	0.02197
	0.04631		46.992	-0.08727
	0.046426		46.992	-0.26936
	0.046541		46.991	0.00063
	0.046656		46.991	0.10484
	0.046771		46.99	-0.11638
	0.046886		46.99	0.11949
	0.047002		46.99	-0.02912
	0.047117		46.989	0.0751
	0.047232		46.989	-0.00679
	0.047347		46.989	0.0573
	0.047462		46.988	0.09655
	0.047578		46.988	-0.05826
	0.047693		46.988	0.04512
	0.047808		46.987	0.14728
	0.047923		46.987	-0.14456
	0.048038		46.987	0.01024
	0.048154		46.986	0.13433
	0.048269		46.986	0.03055
	0.048384		46.986	-0.02513
	0.048499		46.985	-0.29353
	0.048614		46.985	-0.03554
	0.04873		46.985	-0.11894
	0.048845		46.984	0.00941
	0.04896		46.984	-0.12965
	0.049075		46.984	-0.01136
	0.04919		46.984	-0.20786
	0.049306		46.983	0.0059
	0.049421		46.983	-0.11857
	0.049536		46.983	-0.32178
	0.049651		46.982	-0.31721
	0.049766		46.982	-0.09935
	0.049882		46.982	0.19401
	0.049997		46.982	-0.01728
	0.050112		46.981	0.27548
	0.050227		46.981	0.12622
	0.050342		46.981	0.04852
	0.050458		46.981	0.18962
	0.050573		46.98	0.06494
	0.050688		46.98	0.02366
	0.050803		46.98	-0.00478
	0.050918		46.98	-0.04745
	0.051034		46.979	-0.23821
	0.051149		46.979	0.03751
	0.051264		46.979	0.13545
	0.051379		46.979	-0.24873
	0.051494		46.978	0.11736
	0.05161		46.978	-0.01824
	0.051725		46.978	0.05686
	0.05184		46.978	-0.03858
	0.051955		46.977	0.11334
	0.05207		46.977	-0.16917
	0.052186		46.977	-0.05532
	0.052301		46.977	-0.06522
	0.052416		46.977	0.00153
	0.052531		46.976	-0.34659
	0.052646		46.976	-0.26354
	0.052762		46.976	-0.06701
	0.052877		46.976	-0.07418
	0.052992		46.976	-0.07595
	0.053107		46.975	0.20794
	0.053222		46.975	0.08436
	0.053338		46.975	-0.14771
	0.053453		46.975	0.08368
	0.053568		46.975	0.02151
	0.053683		46.974	-0.03229
	0.053798		46.974	0.04837
	0.053914		46.974	-0.36641
	0.054029		46.974	-0.06775
	0.054144		46.974	-0.23395
	0.054259		46.974	-0.0567
	0.054374		46.973	-0.21358
	0.05449		46.973	-0.21118
	0.054605		46.973	0.04578
	0.05472		46.973	-0.02823
	0.054835		46.973	-0.11673
	0.05495		46.973	-0.14917
	0.055066		46.972	0.1396
	0.055181		46.972	-0.07915
	0.055296		46.972	0.18126
	0.055411		46.972	0.25556
	0.055526		46.972	0.25219
	0.055642		46.972	-0.21307
	0.055757		46.971	-0.2268
	0.055872		46.971	0.16644
	0.055987		46.971	0.05722
	0.056102		46.971	0.02144
	0.056218		46.971	-0.0808
	0.056333		46.971	0.08638
	0.056448		46.971	-0.00105
	0.056563		46.97	0.24471
	0.056678		46.97	0.10904
	0.056794		46.97	0.13642
	0.056909		46.97	-0.02554
	0.057024		46.97	-0.08212
	0.057139		46.97	-0.10941
	0.057254		46.97	0.12529
	0.05737		46.97	0.06081
	0.057485		46.969	0.16138
	0.0576		46.969	0.19303
	0.057715		46.969	-0.03331
	0.05783		46.969	-0.23089
	0.057946		46.969	0.11303
	0.058061		46.969	0.08656
	0.058176		46.969	-0.16519
	0.058291		46.969	-0.00964
	0.058406		46.968	0.19261
	0.058522		46.968	-0.06018
	0.058637		46.968	0.26487
	0.058752		46.968	0.08344
	0.058867		46.968	0.10317
	0.002074				57.128
	0.002189				57.373
	0.002304				57.526
	0.002419				57.374
	0.002534				57.047
	0.00265				57.252
	0.002765				57.249
	0.00288				57.019
	0.002995				57.051
	0.00311				57.183
	0.003226				56.972
	0.003341				56.933
	0.003456				56.652
	0.003571				57.129
	0.003686				56.832
	0.003802				56.942
	0.003917				56.918
	0.004032				56.857
	0.004147				56.803
	0.004262				56.678
	0.004378				56.948
	0.004493				56.78
	0.004608				56.684
	0.004723				56.358
	0.004838				56.69
	0.004954				56.499
	0.005069				56.278
	0.005184				56.51
	0.005299				56.735
	0.005414				56.535
	0.00553				56.504
	0.005645				56.679
	0.00576				56.295
	0.005875				56.442
	0.00599				56.179
	0.006106				56.423
	0.006221				56.203
	0.006336				56.52
	0.006451				56.384
	0.006566				56.282
	0.006682				56.001
	0.006797				56.171
	0.006912				56.148
	0.007027				56.345
	0.007142				56.054
	0.007258				56.123
	0.007373				56.214
	0.007488				55.975
	0.007603				56.185
	0.007718				56.559
	0.007834				56.294
	0.007949				56.002
	0.008064				55.602
	0.008179				56.015
	0.008294				55.775
	0.00841				56.072
	0.008525				55.871
	0.00864				56.254
	0.008755				56.136
	0.00887				55.799
	0.008986				55.481
	0.009101				55.631
	0.009216				55.824
	0.009331				55.698
	0.009446				55.624
	0.009562				55.754
	0.009677				55.748
	0.009792				55.818
	0.009907				55.962
	0.010022				55.685
	0.010138				55.525
	0.010253				55.775
	0.010368				55.48
	0.010483				55.672
	0.010598				55.722
	0.010714				55.503
	0.010829				55.623
	0.010944				55.604
	0.011059				55.38
	0.011174				55.418
	0.01129				55.34
	0.011405				55.602
	0.01152				55.4
	0.011635				55.333
	0.01175				55.692
	0.011866				55.682
	0.011981				55.62
	0.012096				55.419
	0.012211				55.415
	0.012326				55.265
	0.012442				55.16
	0.012557				55.315
	0.012672				55.281
	0.012787				55.163
	0.012902				55.185
	0.013018				55.391
	0.013133				55.954
	0.013248				55.451
	0.013363				55.301
	0.013478				55.335
	0.013594				55.36
	0.013709				55.271
	0.013824				54.931
	0.013939				55.241
	0.014054				55.089
	0.01417				54.837
	0.014285				55.321
	0.0144				54.825
	0.014515				55.079
	0.01463				55.274
	0.014746				55.04
	0.014861				55.115
	0.014976				55.008
	0.015091				55.096
	0.015206				54.814
	0.015322				54.916
	0.015437				55.051
	0.015552				54.8
	0.015667				54.918
	0.015782				54.904
	0.015898				54.657
	0.016013				54.882
	0.016128				55.021
	0.016243				55.266
	0.016358				55.158
	0.016474				55.007
	0.016589				55.109
	0.016704				55.124
	0.016819				55.255
	0.016934				54.968
	0.01705				54.965
	0.017165				54.711
	0.01728				54.83
	0.017395				54.851
	0.01751				54.708
	0.017626				54.894
	0.017741				54.817
	0.017856				54.847
	0.017971				54.81
	0.018086				54.885
	0.018202				54.473
	0.018317				54.855
	0.018432				54.702
	0.018547				54.679
	0.018662				54.861
	0.018778				54.764
	0.018893				54.609
	0.019008				54.914
	0.019123				54.669
	0.019238				54.889
	0.019354				54.627
	0.019469				54.803
	0.019584				54.621
	0.019699				54.912
	0.019814				54.908
	0.01993				54.749
	0.020045				54.656
	0.02016				54.796
	0.020275				54.983
	0.02039				54.787
	0.020506				54.958
	0.020621				54.833
	0.020736				54.935
	0.020851				54.707
	0.020966				54.642
	0.021082				54.42
	0.021197				54.548
	0.021312				54.711
	0.021427				54.704
	0.021542				54.634
	0.021658				54.968
	0.021773				54.989
	0.021888				54.631
	0.022003				54.473
	0.022118				54.87
	0.022234				54.649
	0.022349				54.592
	0.022464				54.48
	0.022579				54.791
	0.022694				54.817
	0.02281				54.624
	0.022925				54.434
	0.02304				54.555
	0.023155				54.495
	0.02327				54.33
	0.023386				54.674
	0.023501				54.467
	0.023616				54.331
	0.023731				54.209
	0.023846				54.32
	0.023962				54.547
	0.024077				54.593
	0.024192				54.38
	0.024307				54.396
	0.024422				54.544
	0.024538				54.377
	0.024653				54.476
	0.024768				54.588
	0.024883				54.692
	0.024998				54.778
	0.025114				54.511
	0.025229				54.375
	0.025344				54.335
	0.025459				54.157
	0.025574				54.441
	0.02569				54.6
	0.025805				54.639
	0.02592				54.742
	0.026035				54.501
	0.02615				54.521
	0.026266				54.666
	0.026381				54.5
	0.026496				54.281
	0.026611				54.227
	0.026726				54.817
	0.026842				54.359
	0.026957				54.387
	0.027072				54.295
	0.027187				54.417
	0.027302				54.497
	0.027418				54.72
	0.027533				54.601
	0.027648				54.343
	0.027763				54.274
	0.027878				54.421
	0.027994				54.379
	0.028109				54.79
	0.028224				54.432
	0.028339				54.585
	0.028454				54.621
	0.02857				54.582
	0.028685				54.596
	0.0288				54.369
	0.028915				54.378
	0.02903				54.497
	0.029146				54.368
	0.029261				54.367
	0.029376				54.467
	0.029491				54.486
	0.029606				54.535
	0.029722				54.531
	0.029837				54.311
	0.029952				54.045
	0.030067				54.267
	0.030182				54.312
	0.030298				54.544
	0.030413				54.545
	0.030528				54.415
	0.030643				54.126
	0.030758				54.425
	0.030874				54.639
	0.030989				54.712
	0.031104				54.439
	0.031219				54.298
	0.031334				54.401
	0.03145				54.108
	0.031565				54.236
	0.03168				54.453
	0.031795				54.416
	0.03191				54.595
	0.032026				54.618
	0.032141				54.273
	0.032256				54.219
	0.032371				54.624
	0.032486				54.181
	0.032602				54.658
	0.032717				54.459
	0.032832				54.259
	0.032947				54.272
	0.033062				54.179
	0.033178				54.117
	0.033293				54.349
	0.033408				54.109
	0.033523				54.11
	0.033638				54.527
	0.033754				54.593
	0.033869				54.262
	0.033984				54.216
	0.034099				54.319
	0.034214				54.377
	0.03433				54.43
	0.034445				54.576
	0.03456				54.152
	0.034675				54.433
	0.03479				54.621
	0.034906				54.387
	0.035021				54.266
	0.035136				54.315
	0.035251				54.328
	0.035366				54.244
	0.035482				54.174
	0.035597				54.121
	0.035712				54.401
	0.035827				54.378
	0.035942				54.462
	0.036058				54.42
	0.036173				54.525
	0.036288				54.367
	0.036403				54.375
	0.036518				54.18
	0.036634				54.278
	0.036749				54.558
	0.036864				54.272
	0.036979				54.508
	0.037094				54.284
	0.03721				54.426
	0.037325				54.408
	0.03744				54.148
	0.037555				54.345
	0.03767				54.106
	0.037786				54.294
	0.037901				54.07
	0.038016				54.227
	0.038131				54.409
	0.038246				54.155
	0.038362				54.257
	0.038477				54.276
	0.038592				54.107
	0.038707				54.489
	0.038822				54.348
	0.038938				54.097
	0.039053				54.226
	0.039168				54.309
	0.039283				54.423
	0.039398				54.565
	0.039514				54.218
	0.039629				54.406
	0.039744				54.443
	0.039859				54.246
	0.039974				54.093
	0.04009				54.249
	0.040205				54.337
	0.04032				54.307
	0.040435				54.106
	0.04055				53.949
	0.040666				54.041
	0.040781				54.193
	0.040896				54.544
	0.041011				54.039
	0.041126				53.997
	0.041242				54.21
	0.041357				54.31
	0.041472				54.074
	0.041587				54.324
	0.041702				53.913
	0.041818				54.038
	0.041933				54.087
	0.042048				54.289
	0.042163				54.327
	0.042278				54.248
	0.042394				54.2
	0.042509				54.118
	0.042624				54.352
	0.042739				54.268
	0.042854				54.394
	0.04297				54.386
	0.043085				54.298
	0.0432				54.238
	0.043315				54.3
	0.04343				54.487
	0.043546				54.238
	0.043661				54.331
	0.043776				54.53
	0.043891				54.094
	0.044006				54.174
	0.044122				54.252
	0.044237				54.383
	0.044352				54.23
	0.044467				54.241
	0.044582				54.077
	0.044698				54.268
	0.044813				54.278
	0.044928				54.183
	0.045043				54.331
	0.045158				54.397
	0.045274				54.333
	0.045389				53.998
	0.045504				54.207
	0.045619				54.009
	0.045734				54.196
	0.04585				54.361
	0.045965				54.172
	0.04608				54.543
	0.046195				54.463
	0.04631				54.362
	0.046426				54.203
	0.046541				54.265
	0.046656				54.358
	0.046771				54.16
	0.046886				54.144
	0.047002				54.216
	0.047117				54.269
	0.047232				54.039
	0.047347				54.1
	0.047462				54.052
	0.047578				53.906
	0.047693				54.182
	0.047808				54.142
	0.047923				54.392
	0.048038				54.197
	0.048154				53.981
	0.048269				54.242
	0.048384				54.385
	0.048499				54.17
	0.048614				54.364
	0.04873				54.309
	0.048845				53.978
	0.04896				54.212
	0.049075				54.347
	0.04919				54.177
	0.049306				54.275
	0.049421				54
	0.049536				54.158
	0.049651				54.488
	0.049766				54.249
	0.049882				54.569
	0.049997				54.55
	0.050112				54.17
	0.050227				54.316
	0.050342				54.187
	0.050458				54.379
	0.050573				54.274
	0.050688				54.098
	0.050803				53.989
	0.050918				53.999
	0.051034				54.136
	0.051149				53.928
	0.051264				54.107
	0.051379				54.524
	0.051494				54.254
	0.05161				54.166
	0.051725				54.264
	0.05184				54.174
	0.051955				53.916
	0.05207				53.599
	0.052186				53.697
	0.052301				54.059
	0.052416				54.192
	0.052531				53.994
	0.052646				53.74
	0.052762				54.134
	0.052877				54.086
	0.052992				54.063
	0.053107				54.078
	0.053222				54.161
	0.053338				53.838
	0.053453				53.928
	0.053568				54.066
	0.053683				54.11
	0.053798				53.974
	0.053914				53.993
	0.054029				53.792
	0.054144				53.881
	0.054259				53.911
	0.054374				54.121
	0.05449				53.992
	0.054605				54.088
	0.05472				54.179
	0.054835				54.034
	0.05495				54.133
	0.055066				54.268
	0.055181				54.555
	0.055296				54.041
	0.055411				54.511
	0.055526				53.993
	0.055642				54.189
	0.055757				54.305
	0.055872				54.237
	0.055987				54.053
	0.056102				54.287
	0.056218				54.525
	0.056333				54.25
	0.056448				54.074
	0.056563				53.833
	0.056678				54.294
	0.056794				54.151
	0.056909				54.117
	0.057024				54.143
	0.057139				54.186
	0.057254				54.291
	0.05737				53.874
	0.057485				54.164
	0.0576				54.27
	0.057715				54.336
	0.05783				54.472
	0.057946				54.38
	0.058061				54.315
	0.058176				54.244
	0.058291				54.346
	0.058406				54.578
	0.058522				54.316
	0.058637				54.014
	0.058752				54.137
	0.058867				54.185
	0.001958					57.404	0.0707
	0.002074					57.369	-0.24088
	0.002189					57.334	0.03912
	0.002304					57.3	0.22665
	0.002419					57.265	0.10864
	0.002534					57.232	-0.185
	0.00265					57.198	0.05411
	0.002765					57.165	0.08379
	0.00288					57.133	-0.11385
	0.002995					57.1	-0.04945
	0.00311					57.069	0.11411
	0.003226					57.037	-0.06539
	0.003341					57.006	-0.07321
	0.003456					56.975	-0.32329
	0.003571					56.944	0.18451
	0.003686					56.914	-0.08231
	0.003802					56.884	0.05796
	0.003917					56.855	0.06298
	0.004032					56.825	0.03191
	0.004147					56.796	0.0064
	0.004262					56.768	-0.09021
	0.004378					56.739	0.20837
	0.004493					56.711	0.06866
	0.004608					56.684	0.00031
	0.004723					56.656	-0.29848
	0.004838					56.629	0.06044
	0.004954					56.602	-0.10377
	0.005069					56.576	-0.29772
	0.005184					56.55	-0.03932
	0.005299					56.524	0.21084
	0.005414					56.498	0.03684
	0.00553					56.473	0.03124
	0.005645					56.448	0.23121
	0.00576					56.423	-0.12774
	0.005875					56.398	0.04397
	0.00599					56.374	-0.1953
	0.006106					56.35	0.0736
	0.006221					56.326	-0.12278
	0.006336					56.303	0.21769
	0.006451					56.279	0.10436
	0.006566					56.256	0.02604
	0.006682					56.234	-0.23271
	0.006797					56.211	-0.04038
	0.006912					56.189	-0.04042
	0.007027					56.167	0.17867
	0.007142					56.145	-0.09102
	0.007258					56.123	-0.00022
	0.007373					56.102	0.1115
	0.007488					56.081	-0.10593
	0.007603					56.06	0.12471
	0.007718					56.04	0.51983
	0.007834					56.019	0.27522
	0.007949					55.999	0.00258
	0.008064					55.979	-0.37681
	0.008179					55.959	0.05619
	0.008294					55.94	-0.16426
	0.00841					55.92	0.15202
	0.008525					55.901	-0.03021
	0.00864					55.882	0.37114
	0.008755					55.864	0.27263
	0.00887					55.845	-0.04611
	0.008986					55.827	-0.34573
	0.009101					55.809	-0.17774
	0.009216					55.791	0.03309
	0.009331					55.773	-0.07561
	0.009446					55.756	-0.13209
	0.009562					55.738	0.01567
	0.009677					55.721	0.02702
	0.009792					55.704	0.1137
	0.009907					55.688	0.27465
	0.010022					55.671	0.01415
	0.010138					55.655	-0.12986
	0.010253					55.638	0.13619
	0.010368					55.622	-0.14245
	0.010483					55.606	0.06513
	0.010598					55.591	0.13112
	0.010714					55.575	-0.07235
	0.010829					55.56	0.0629
	0.010944					55.545	0.0595
	0.011059					55.53	-0.14976
	0.011174					55.515	-0.09709
	0.01129					55.5	-0.15995
	0.011405					55.486	0.11605
	0.01152					55.471	-0.07137
	0.011635					55.457	-0.12401
	0.01175					55.443	0.24929
	0.011866					55.429	0.25277
	0.011981					55.415	0.20482
	0.012096					55.402	0.01782
	0.012211					55.388	0.02666
	0.012326					55.375	-0.10959
	0.012442					55.362	-0.20183
	0.012557					55.348	-0.03327
	0.012672					55.336	-0.05506
	0.012787					55.323	-0.1598
	0.012902					55.31	-0.12535
	0.013018					55.298	0.09308
	0.013133					55.285	0.66848
	0.013248					55.273	0.17802
	0.013363					55.261	0.04001
	0.013478					55.249	0.0862
	0.013594					55.237	0.12243
	0.013709					55.226	0.0457
	0.013824					55.214	-0.28289
	0.013939					55.203	0.03793
	0.014054					55.191	-0.10281
	0.01417					55.18	-0.34335
	0.014285					55.169	0.15159
	0.0144					55.158	-0.33325
	0.014515					55.147	-0.06866
	0.01463					55.137	0.13725
	0.014746					55.126	-0.08637
	0.014861					55.116	-0.00028
	0.014976					55.105	-0.09692
	0.015091					55.095	0.00075
	0.015206					55.085	-0.27122
	0.015322					55.075	-0.15829
	0.015437					55.065	-0.01333
	0.015552					55.055	-0.25467
	0.015667					55.045	-0.12701
	0.015782					55.036	-0.13192
	0.015898					55.026	-0.3691
	0.016013					55.017	-0.13449
	0.016128					55.007	0.01378
	0.016243					54.998	0.26772
	0.016358					54.989	0.1685
	0.016474					54.98	0.02727
	0.016589					54.971	0.13766
	0.016704					54.963	0.16198
	0.016819					54.954	0.30123
	0.016934					54.945	0.02275
	0.01705					54.937	0.02849
	0.017165					54.928	-0.21676
	0.01728					54.92	-0.09041
	0.017395					54.912	-0.06111
	0.01751					54.904	-0.19537
	0.017626					54.895	-0.00165
	0.017741					54.887	-0.07005
	0.017856					54.88	-0.03224
	0.017971					54.872	-0.0613
	0.018086					54.864	0.02102
	0.018202					54.856	-0.38297
	0.018317					54.849	0.00657
	0.018432					54.841	-0.13955
	0.018547					54.834	-0.15453
	0.018662					54.827	0.03397
	0.018778					54.819	-0.05507
	0.018893					54.812	-0.20334
	0.019008					54.805	0.10923
	0.019123					54.798	-0.12885
	0.019238					54.791	0.09756
	0.019354					54.785	-0.15738
	0.019469					54.778	0.02569
	0.019584					54.771	-0.14971
	0.019699					54.764	0.14806
	0.019814					54.758	0.14987
	0.01993					54.751	-0.00241
	0.020045					54.745	-0.08926
	0.02016					54.739	0.05769
	0.020275					54.732	0.25081
	0.02039					54.726	0.06125
	0.020506					54.72	0.23756
	0.020621					54.714	0.11923
	0.020736					54.708	0.22714
	0.020851					54.702	0.00455
	0.020966					54.696	-0.05375
	0.021082					54.69	-0.27079
	0.021197					54.685	-0.13703
	0.021312					54.679	0.03209
	0.021427					54.673	0.0305
	0.021542					54.668	-0.03394
	0.021658					54.662	0.30608
	0.021773					54.657	0.33193
	0.021888					54.651	-0.02059
	0.022003					54.646	-0.17343
	0.022118					54.641	0.22899
	0.022234					54.636	0.01348
	0.022349					54.63	-0.03802
	0.022464					54.625	-0.14561
	0.022579					54.62	0.17025
	0.022694					54.615	0.20147
	0.02281					54.61	0.01316
	0.022925					54.605	-0.17165
	0.02304					54.601	-0.04593
	0.023155					54.596	-0.10084
	0.02327					54.591	-0.26146
	0.023386					54.586	0.08752
	0.023501					54.582	-0.1153
	0.023616					54.577	-0.24665
	0.023731					54.573	-0.36418
	0.023846					54.568	-0.24831
	0.023962					54.564	-0.01672
	0.024077					54.559	0.03385
	0.024192					54.555	-0.17527
	0.024307					54.551	-0.15454
	0.024422					54.547	-0.00223
	0.024538					54.542	-0.16548
	0.024653					54.538	-0.06251
	0.024768					54.534	0.05361
	0.024883					54.53	0.16165
	0.024998					54.526	0.25159
	0.025114					54.522	-0.01128
	0.025229					54.518	-0.14284
	0.025344					54.514	-0.17972
	0.025459					54.511	-0.35315
	0.025574					54.507	-0.0662
	0.02569					54.503	0.09697
	0.025805					54.499	0.13927
	0.02592					54.496	0.24609
	0.026035					54.492	0.00891
	0.02615					54.488	0.03261
	0.026266					54.485	0.18096
	0.026381					54.481	0.01851
	0.026496					54.478	-0.19689
	0.026611					54.474	-0.24787
	0.026726					54.471	0.34643
	0.026842					54.468	-0.10905
	0.026957					54.464	-0.07767
	0.027072					54.461	-0.16637
	0.027187					54.458	-0.04039
	0.027302					54.455	0.04215
	0.027418					54.451	0.26864
	0.027533					54.448	0.15321
	0.027648					54.445	-0.10227
	0.027763					54.442	-0.16755
	0.027878					54.439	-0.01805
	0.027994					54.436	-0.05698
	0.028109					54.433	0.35702
	0.028224					54.43	0.00168
	0.028339					54.427	0.15769
	0.028454					54.424	0.19671
	0.02857					54.421	0.16108
	0.028685					54.419	0.17701
	0.0288					54.416	-0.04635
	0.028915					54.413	-0.03458
	0.02903					54.41	0.08636
	0.029146					54.408	-0.03982
	0.029261					54.405	-0.03829
	0.029376					54.402	0.06511
	0.029491					54.4	0.08655
	0.029606					54.397	0.13829
	0.029722					54.394	0.13664
	0.029837					54.392	-0.08097
	0.029952					54.389	-0.34433
	0.030067					54.387	-0.11948
	0.030182					54.384	-0.07285
	0.030298					54.382	0.16168
	0.030413					54.38	0.16557
	0.030528					54.377	0.03796
	0.030643					54.375	-0.24873
	0.030758					54.373	0.05214
	0.030874					54.37	0.26909
	0.030989					54.368	0.34403
	0.031104					54.366	0.07339
	0.031219					54.364	-0.06548
	0.031334					54.361	0.03937
	0.03145					54.359	-0.25085
	0.031565					54.357	-0.12109
	0.03168					54.355	0.0983
	0.031795					54.353	0.0635
	0.03191					54.351	0.24451
	0.032026					54.349	0.2698
	0.032141					54.347	-0.07331
	0.032256					54.345	-0.1254
	0.032371					54.343	0.28111
	0.032486					54.341	-0.15994
	0.032602					54.339	0.31917
	0.032717					54.337	0.1226
	0.032832					54.335	-0.07616
	0.032947					54.333	-0.06099
	0.033062					54.331	-0.15164
	0.033178					54.329	-0.21255
	0.033293					54.327	0.02185
	0.033408					54.326	-0.21709
	0.033523					54.324	-0.21432
	0.033638					54.322	0.20528
	0.033754					54.32	0.27278
	0.033869					54.319	-0.05692
	0.033984					54.317	-0.10073
	0.034099					54.315	0.00356
	0.034214					54.314	0.06317
	0.03433					54.312	0.11772
	0.034445					54.31	0.26532
	0.03456					54.309	-0.15658
	0.034675					54.307	0.12561
	0.03479					54.305	0.3152
	0.034906					54.304	0.08337
	0.035021					54.302	-0.03622
	0.035136					54.301	0.01422
	0.035251					54.299	0.02914
	0.035366					54.298	-0.05421
	0.035482					54.296	-0.12205
	0.035597					54.295	-0.17399
	0.035712					54.293	0.10748
	0.035827					54.292	0.08591
	0.035942					54.29	0.1712
	0.036058					54.289	0.13129
	0.036173					54.288	0.23704
	0.036288					54.286	0.08031
	0.036403					54.285	0.0902
	0.036518					54.284	-0.10331
	0.036634					54.282	-0.0047
	0.036749					54.281	0.27677
	0.036864					54.28	-0.00787
	0.036979					54.278	0.22946
	0.037094					54.277	0.00641
	0.03721					54.276	0.14967
	0.037325					54.275	0.1334
	0.03744					54.273	-0.12575
	0.037555					54.272	0.07295
	0.03767					54.271	-0.16483
	0.037786					54.27	0.02467
	0.037901					54.269	-0.19891
	0.038016					54.267	-0.04011
	0.038131					54.266	0.14226
	0.038246					54.265	-0.10987
	0.038362					54.264	-0.00692
	0.038477					54.263	0.01296
	0.038592					54.262	-0.15475
	0.038707					54.261	0.22836
	0.038822					54.26	0.08883
	0.038938					54.259	-0.16131
	0.039053					54.257	-0.03102
	0.039168					54.256	0.0525
	0.039283					54.255	0.16765
	0.039398					54.254	0.3107
	0.039514					54.253	-0.03504
	0.039629					54.252	0.15383
	0.039744					54.251	0.19194
	0.039859					54.25	-0.00483
	0.039974					54.249	-0.15669
	0.04009					54.248	0.00058
	0.040205					54.247	0.08968
	0.04032					54.247	0.06059
	0.040435					54.246	-0.13935
	0.04055					54.245	-0.29603
	0.040666					54.244	-0.20305
	0.040781					54.243	-0.04963
	0.040896					54.242	0.30183
	0.041011					54.241	-0.20246
	0.041126					54.24	-0.24303
	0.041242					54.239	-0.02954
	0.041357					54.239	0.07138
	0.041472					54.238	-0.16342
	0.041587					54.237	0.08725
	0.041702					54.236	-0.32289
	0.041818					54.235	-0.19768
	0.041933					54.234	-0.1472
	0.042048					54.234	0.05552
	0.042163					54.233	0.09367
	0.042278					54.232	0.01583
	0.042394					54.231	-0.03144
	0.042509					54.231	-0.11214
	0.042624					54.23	0.12188
	0.042739					54.229	0.03933
	0.042854					54.228	0.16574
	0.04297					54.228	0.15872
	0.043085					54.227	0.07151
	0.0432					54.226	0.0122
	0.043315					54.225	0.07443
	0.04343					54.225	0.26272
	0.043546					54.224	0.01441
	0.043661					54.223	0.10805
	0.043776					54.223	0.30699
	0.043891					54.222	-0.12817
	0.044006					54.221	-0.04729
	0.044122					54.221	0.03106
	0.044237					54.22	0.16325
	0.044352					54.219	0.01044
	0.044467					54.219	0.02174
	0.044582					54.218	-0.14139
	0.044698					54.218	0.05019
	0.044813					54.217	0.0609
	0.044928					54.216	-0.03324
	0.045043					54.216	0.11522
	0.045158					54.215	0.18214
	0.045274					54.215	0.11867
	0.045389					54.214	-0.21598
	0.045504					54.213	-0.00638
	0.045619					54.213	-0.2042
	0.045734					54.212	-0.01621
	0.04585					54.212	0.14911
	0.045965					54.211	-0.03962
	0.04608					54.211	0.33241
	0.046195					54.21	0.25245
	0.04631					54.21	0.15292
	0.046426					54.209	-0.00594
	0.046541					54.208	0.05636
	0.046656					54.208	0.14965
	0.046771					54.207	-0.0473
	0.046886					54.207	-0.06328
	0.047002					54.206	0.00995
	0.047117					54.206	0.06277
	0.047232					54.205	-0.16699
	0.047347					54.205	-0.10469
	0.047462					54.205	-0.15241
	0.047578					54.204	-0.29757
	0.047693					54.204	-0.02129
	0.047808					54.203	-0.06154
	0.047923					54.203	0.18925
	0.048038					54.202	-0.00529
	0.048154					54.202	-0.22088
	0.048269					54.201	0.04116
	0.048384					54.201	0.18419
	0.048499					54.2	-0.03011
	0.048614					54.2	0.16445
	0.04873					54.2	0.10924
	0.048845					54.199	-0.22108
	0.04896					54.199	0.01369
	0.049075					54.198	0.1486
	0.04919					54.198	-0.02059
	0.049306					54.198	0.07726
	0.049421					54.197	-0.19679
	0.049536					54.197	-0.0383
	0.049651					54.196	0.29142
	0.049766					54.196	0.05343
	0.049882					54.196	0.37287
	0.049997					54.195	0.35458
	0.050112					54.195	-0.02492
	0.050227					54.195	0.12196
	0.050342					54.194	-0.00752
	0.050458					54.194	0.18479
	0.050573					54.193	0.081
	0.050688					54.193	-0.09474
	0.050803					54.193	-0.20346
	0.050918					54.192	-0.19334
	0.051034					54.192	-0.05616
	0.051149					54.192	-0.2637
	0.051264					54.191	-0.08402
	0.051379					54.191	0.33254
	0.051494					54.191	0.06367
	0.05161					54.19	-0.02445
	0.051725					54.19	0.07363
	0.05184					54.19	-0.01562
	0.051955					54.189	-0.27386
	0.05207					54.189	-0.59033
	0.052186					54.189	-0.49206
	0.052301					54.189	-0.12921
	0.052416					54.188	0.00369
	0.052531					54.188	-0.19406
	0.052646					54.188	-0.44749
	0.052762					54.187	-0.05301
	0.052877					54.187	-0.10147
	0.052992					54.187	-0.12341
	0.053107					54.187	-0.10853
	0.053222					54.186	-0.02522
	0.053338					54.186	-0.34812
	0.053453					54.186	-0.25798
	0.053568					54.185	-0.11937
	0.053683					54.185	-0.07546
	0.053798					54.185	-0.21115
	0.053914					54.185	-0.19127
	0.054029					54.184	-0.39257
	0.054144					54.184	-0.30337
	0.054259					54.184	-0.27321
	0.054374					54.184	-0.06235
	0.05449					54.183	-0.19155
	0.054605					54.183	-0.09539
	0.05472					54.183	-0.00405
	0.054835					54.183	-0.14876
	0.05495					54.182	-0.04991
	0.055066					54.182	0.08551
	0.055181					54.182	0.37257
	0.055296					54.182	-0.14121
	0.055411					54.182	0.32945
	0.055526					54.181	-0.18836
	0.055642					54.181	0.00775
	0.055757					54.181	0.12421
	0.055872					54.181	0.05629
	0.055987					54.18	-0.12712
	0.056102					54.18	0.10627
	0.056218					54.18	0.34454
	0.056333					54.18	0.07
	0.056448					54.18	-0.10538
	0.056563					54.179	-0.34627
	0.056678					54.179	0.11428
	0.056794					54.179	-0.02845
	0.056909					54.179	-0.062
	0.057024					54.179	-0.03543
	0.057139					54.178	0.00796
	0.057254					54.178	0.11318
	0.05737					54.178	-0.30394
	0.057485					54.178	-0.01379
	0.0576					54.178	0.0919
	0.057715					54.178	0.1581
	0.05783					54.177	0.29424
	0.057946					54.177	0.20295
	0.058061					54.177	0.13847
	0.058176					54.177	0.06705
	0.058291					54.177	0.1694
	0.058406					54.177	0.40148
	0.058522					54.176	0.13928
	0.058637					54.176	-0.1621
	0.058752					54.176	-0.03948
	0.058867					54.176	0.00889

## Sheet: F3e
Figure 3E
	Time (s)	Data (DMSO)	Fit (DMSO)	Residuals (DMSO)	Data (aficamten)	Fit (aficamten)	Residuals (aficamten)
	0	97.255	97.123	0.13202
	0.23483	96.586	94.774	1.8122
	0.469661	93.295	92.556	0.73882
	0.704491	90.57	90.462	0.10858
	0.939322	88.234	88.485	-0.25078
	1.17415	86.176	86.619	-0.44315
	1.40898	84.316	84.857	-0.5404
	1.64381	82.633	83.193	-0.56047
	1.87864	81.056	81.622	-0.56686
	2.11347	79.598	80.139	-0.54139
	2.3483	78.232	78.739	-0.50675
	2.58313	76.964	77.416	-0.45266
	2.81797	75.77	76.167	-0.39752
	3.0528	74.641	74.988	-0.34732
	3.28763	73.575	73.874	-0.29918
	3.52246	72.556	72.822	-0.26617
	3.75729	71.603	71.829	-0.22637
	3.99212	70.71	70.89	-0.18077
	4.22695	69.867	70.004	-0.13673
	4.46178	69.074	69.167	-0.09232
	4.69661	68.326	68.376	-0.04952
	4.93144	67.612	67.628	-0.01591
	5.16627	66.939	66.922	0.01654
	5.4011	66.31	66.255	0.05545
	5.63593	65.693	65.624	0.06903
	5.87076	65.118	65.028	0.08953
	6.10559	64.583	64.465	0.11763
	6.34042	64.069	63.933	0.13553
	6.57525	63.589	63.43	0.15909
	6.81008	63.132	62.954	0.17746
	7.04491	62.694	62.504	0.18946
	7.27974	62.287	62.079	0.20797
	7.51457	61.891	61.677	0.21418
	7.7494	61.521	61.297	0.22411
	7.98423	61.171	60.937	0.23408
	8.21906	60.833	60.596	0.237
	8.45389	60.517	60.274	0.24247
	8.68872	60.224	59.97	0.25477
	8.92356	59.929	59.681	0.24777
	9.15839	59.658	59.408	0.24964
	9.39322	59.401	59.15	0.25127
	9.62805	59.154	58.905	0.24919
	9.86288	58.917	58.673	0.24365
	10.0977	58.687	58.453	0.23399
	10.3325	58.477	58.245	0.23198
	10.5674	58.288	58.048	0.23975
	10.8022	58.095	57.861	0.23402
	11.037	57.907	57.684	0.22331
	11.2719	57.724	57.516	0.20818
	11.5067	57.566	57.357	0.20934
	11.7415	57.409	57.205	0.204
	11.9764	57.263	57.062	0.201
	12.2112	57.119	56.925	0.19332
	12.446	56.967	56.796	0.17068
	12.6808	56.844	56.673	0.17127
	12.9157	56.718	56.556	0.16138
	13.1505	56.599	56.445	0.15409
	13.3853	56.482	56.339	0.14271
	13.6202	56.374	56.239	0.13467
	13.855	56.28	56.143	0.13659
	14.0898	56.175	56.052	0.12309
	14.3247	56.089	55.966	0.12336
	14.5595	55.99	55.883	0.10694
	14.7943	55.904	55.804	0.09963
	15.0291	55.835	55.729	0.1057
	15.264	55.748	55.657	0.0904
	15.4988	55.675	55.589	0.08594
	15.7336	55.594	55.523	0.07017
	15.9685	55.523	55.461	0.06171
	16.2033	55.456	55.401	0.05515
	16.4381	55.393	55.344	0.04908
	16.673	55.332	55.289	0.04285
	16.9078	55.279	55.237	0.04183
	17.1426	55.222	55.187	0.035
	17.3774	55.163	55.138	0.02442
	17.6123	55.104	55.092	0.01233
	17.8471	55.056	55.048	0.00823
	18.0819	55.018	55.005	0.01304
	18.3168	54.964	54.964	0.00049
	18.5516	54.918	54.924	-0.00668
	18.7864	54.875	54.886	-0.01105
	19.0213	54.833	54.85	-0.01704
	19.2561	54.796	54.814	-0.01855
	19.4909	54.776	54.78	-0.00439
	19.7258	54.729	54.747	-0.01841
	19.9606	54.687	54.715	-0.02831
	20.1954	54.643	54.685	-0.04129
	20.4303	54.604	54.655	-0.05074
	20.6651	54.579	54.626	-0.04687
	20.8999	54.546	54.598	-0.05242
	21.1347	54.511	54.571	-0.05961
	21.3696	54.495	54.544	-0.04971
	21.6044	54.456	54.519	-0.06257
	21.8392	54.429	54.494	-0.06487
	22.0741	54.396	54.47	-0.07415
	22.3089	54.379	54.446	-0.06722
	22.5437	54.347	54.423	-0.07586
	22.7785	54.316	54.401	-0.08447
	23.0134	54.309	54.379	-0.06977
	23.2482	54.272	54.357	-0.08532
	23.483	54.249	54.336	-0.08729
	23.7179	54.222	54.316	-0.09426
	23.9527	54.204	54.296	-0.09228
	24.1875	54.174	54.276	-0.10281
	24.4224	54.147	54.257	-0.11013
	24.6572	54.139	54.238	-0.0988
	24.892	54.111	54.22	-0.10873
	25.1269	54.093	54.202	-0.10827
	25.3617	54.076	54.184	-0.10748
	25.5965	54.057	54.166	-0.10915
	25.8313	54.046	54.149	-0.10346
	26.0662	54.024	54.132	-0.10818
	26.301	53.995	54.115	-0.12039
	26.5358	53.993	54.099	-0.10629
	26.7707	53.972	54.083	-0.11012
	27.0055	53.953	54.067	-0.1137
	27.2403	53.938	54.051	-0.11244
	27.4752	53.915	54.035	-0.12
	27.71	53.906	54.02	-0.11359
	27.9448	53.896	54.004	-0.10896
	28.1796	53.878	53.989	-0.1116
	28.4145	53.863	53.975	-0.11195
	28.6493	53.848	53.96	-0.11181
	28.8841	53.831	53.945	-0.11449
	29.119	53.811	53.931	-0.11982
	29.3538	53.809	53.917	-0.10797
	29.5886	53.79	53.902	-0.11283
	29.8235	53.779	53.888	-0.10913
	30.0583	53.755	53.874	-0.11973
	30.2931	53.74	53.861	-0.12018
	30.528	53.731	53.847	-0.11648
	30.7628	53.732	53.833	-0.10108
	30.9976	53.715	53.82	-0.10528
	31.2324	53.691	53.807	-0.11568
	31.4673	53.676	53.793	-0.11768
	31.7021	53.664	53.78	-0.1165
	31.9369	53.647	53.767	-0.11961
	32.1718	53.639	53.754	-0.11507
	32.4066	53.621	53.741	-0.12025
	32.6414	53.614	53.728	-0.11423
	32.8763	53.612	53.716	-0.10343
	33.1111	53.591	53.703	-0.11159
	33.3459	53.575	53.69	-0.11499
	33.5808	53.561	53.678	-0.11718
	33.8156	53.552	53.665	-0.11295
	34.0504	53.55	53.653	-0.10275
	34.2852	53.532	53.641	-0.10865
	34.5201	53.52	53.628	-0.10872
	34.7549	53.52	53.616	-0.09647
	34.9897	53.509	53.604	-0.0954
	35.2246	53.478	53.592	-0.11331
	35.4594	53.48	53.58	-0.09926
	35.6942	53.466	53.568	-0.10171
	35.929	53.459	53.556	-0.09639
	36.1639	53.45	53.544	-0.09419
	36.3987	53.443	53.532	-0.08863
	36.6335	53.423	53.52	-0.09742
	36.8684	53.417	53.509	-0.09138
	37.1032	53.394	53.497	-0.10272
	37.338	53.393	53.485	-0.09182
	37.5729	53.391	53.474	-0.08274
	37.8077	53.362	53.462	-0.10036
	38.0425	53.361	53.451	-0.08916
	38.2774	53.362	53.439	-0.07736
	38.5122	53.337	53.428	-0.09067
	38.747	53.333	53.416	-0.08364
	38.9819	53.326	53.405	-0.07904
	39.2167	53.316	53.394	-0.07794
	39.4515	53.299	53.382	-0.08312
	39.6863	53.294	53.371	-0.07694
	39.9212	53.287	53.36	-0.07347
	40.156	53.28	53.349	-0.06901
	40.3908	53.261	53.338	-0.07644
	40.6257	53.247	53.327	-0.07978
	40.8605	53.244	53.316	-0.07211
	41.0953	53.232	53.305	-0.07289
	41.3302	53.222	53.294	-0.07138
	41.565	53.21	53.283	-0.07264
	41.7998	53.198	53.272	-0.07377
	42.0346	53.191	53.261	-0.0705
	42.2695	53.19	53.25	-0.05982
	42.5043	53.177	53.239	-0.06194
	42.7391	53.167	53.229	-0.06171
	42.974	53.148	53.218	-0.06985
	43.2088	53.143	53.207	-0.06473
	43.4436	53.136	53.197	-0.06014
	43.6784	53.131	53.186	-0.0553
	43.9133	53.119	53.175	-0.05651
	44.1481	53.112	53.165	-0.05301
	44.383	53.1	53.154	-0.05469
	44.6178	53.093	53.144	-0.05115
	44.8526	53.08	53.133	-0.05289
	45.0874	53.081	53.123	-0.04231
	45.3223	53.068	53.113	-0.04411
	45.5571	53.064	53.102	-0.03809
	45.7919	53.048	53.092	-0.04429
	46.0268	53.035	53.081	-0.04688
	46.2616	53.043	53.071	-0.02868
	46.4964	53.019	53.061	-0.04183
	46.7313	53.027	53.051	-0.02382
	46.9661	53.012	53.041	-0.0282
	47.2009	53.003	53.03	-0.0273
	47.4357	52.999	53.02	-0.02143
	47.6706	52.975	53.01	-0.03504
	47.9054	52.972	53	-0.02793
	48.1402	52.963	52.99	-0.02688
	48.3751	52.958	52.98	-0.02228
	48.6099	52.942	52.97	-0.02844
	48.8447	52.938	52.96	-0.02259
	49.0795	52.932	52.95	-0.01831
	49.3144	52.923	52.94	-0.01755
	49.5492	52.906	52.93	-0.02465
	49.7841	52.903	52.921	-0.0175
	50.0189	52.891	52.911	-0.01994
	50.2537	52.886	52.901	-0.01514
	50.4885	52.881	52.891	-0.00987
	50.7234	52.873	52.882	-0.00892
	50.9582	52.864	52.872	-0.00734
	51.193	52.853	52.862	-0.00917
	51.4279	52.847	52.852	-0.00561
	51.6627	52.834	52.843	-0.00846
	51.8975	52.82	52.833	-0.01285
	52.1324	52.822	52.824	-0.00129
	52.3672	52.813	52.814	-0.00112
	52.602	52.801	52.805	-0.00403
	52.8368	52.796	52.795	0.00057
	53.0717	52.788	52.786	0.00207
	53.3065	52.779	52.776	0.00307
	53.5413	52.773	52.767	0.00623
	53.7762	52.759	52.758	0.00124
	54.011	52.757	52.748	0.00832
	54.2458	52.75	52.739	0.01103
	54.4806	52.734	52.73	0.00435
	54.7155	52.739	52.72	0.01833
	54.9503	52.718	52.711	0.00669
	55.1851	52.717	52.702	0.01566
	55.42	52.713	52.693	0.0207
	55.6548	52.698	52.683	0.01458
	55.8896	52.687	52.674	0.01256
	56.1245	52.674	52.665	0.00892
	56.3593	52.671	52.656	0.01537
	56.5941	52.669	52.647	0.02222
	56.829	52.658	52.638	0.01973
	57.0638	52.655	52.629	0.02556
	57.2986	52.635	52.62	0.0153
	57.5335	52.632	52.611	0.02107
	57.7683	52.622	52.602	0.01941
	58.0031	52.621	52.593	0.02802
	58.2379	52.606	52.584	0.02139
	58.4728	52.603	52.575	0.02804
	58.7076	52.592	52.567	0.02544
	58.9424	52.579	52.558	0.02154
	59.1773	52.572	52.549	0.0226
	59.4121	52.573	52.54	0.03264
	59.6469	52.566	52.531	0.03434
	59.8817	52.546	52.523	0.02296
	60.1166	52.547	52.514	0.03328
	60.3514	52.544	52.505	0.03868
	60.5862	52.532	52.497	0.03474
	60.8211	52.516	52.488	0.02773
	61.0559	52.514	52.48	0.03477
	61.2907	52.52	52.471	0.049
	61.5256	52.504	52.462	0.04117
	61.7604	52.493	52.454	0.03943
	61.9952	52.482	52.445	0.03643
	62.2301	52.48	52.437	0.04309
	62.4649	52.471	52.429	0.04286
	62.6997	52.462	52.42	0.04196
	62.9346	52.459	52.412	0.04709
	63.1694	52.456	52.403	0.05309
	63.4042	52.44	52.395	0.0452
	63.639	52.441	52.387	0.05473
	63.8739	52.428	52.378	0.04991
	64.1087	52.42	52.37	0.04998
	64.3435	52.405	52.362	0.04336
	64.5784	52.398	52.354	0.04449
	64.8132	52.407	52.345	0.06186
	65.048	52.396	52.337	0.0591
	65.2828	52.383	52.329	0.05437
	65.5177	52.372	52.321	0.05103
	65.7525	52.361	52.313	0.04856
	65.9873	52.353	52.305	0.0485
	66.2222	52.355	52.296	0.05816
	66.457	52.343	52.288	0.05473
	66.6918	52.339	52.28	0.0586
	66.9267	52.327	52.272	0.05442
	67.1615	52.318	52.264	0.05327
	67.3963	52.305	52.256	0.04828
	67.6312	52.299	52.248	0.05078
	67.866	52.297	52.241	0.05652
	68.1008	52.282	52.233	0.04912
	68.3357	52.283	52.225	0.05789
	68.5705	52.273	52.217	0.05635
	68.8053	52.264	52.209	0.05492
	69.0401	52.256	52.201	0.05473
	69.275	52.249	52.193	0.05505
	69.5098	52.246	52.186	0.06015
	69.7446	52.241	52.178	0.06331
	69.9795	52.229	52.17	0.05886
	70.2143	52.216	52.163	0.0533
	70.4491	52.21	52.155	0.05524
	70.6839	52.205	52.147	0.05792
	70.9188	52.208	52.14	0.06867
	71.1536	52.199	52.132	0.06748
	71.3884	52.187	52.124	0.06243
	71.6233	52.176	52.117	0.05934
	71.8581	52.175	52.109	0.06572
	72.0929	52.161	52.102	0.0591
	72.3278	52.159	52.094	0.06468
	72.5626	52.149	52.087	0.06213
	72.7974	52.142	52.079	0.06246
	73.0323	52.132	52.072	0.06038
	73.2671	52.131	52.064	0.06676
	73.5019	52.117	52.057	0.06014
	73.7368	52.115	52.049	0.06544
	73.9716	52.102	52.042	0.05961
	74.2064	52.096	52.035	0.06164
	74.4412	52.096	52.027	0.06826
	74.6761	52.086	52.02	0.06571
	74.9109	52.081	52.013	0.06846
	75.1457	52.078	52.006	0.07266
	75.3806	52.07	51.998	0.07205
	75.6154	52.069	51.991	0.078
	75.8502	52.056	51.984	0.07176
	76.085	52.048	51.977	0.07155
	76.3199	52.039	51.97	0.06939
	76.5547	52.039	51.962	0.0764
	76.7895	52.022	51.955	0.06696
	77.0244	52.021	51.948	0.07265
	77.2592	52.01	51.941	0.06849
	77.494	52.006	51.934	0.072
	77.7289	51.997	51.927	0.07047
	77.9637	51.984	51.92	0.06411
	78.1985	51.975	51.913	0.06233
	78.4334	51.973	51.906	0.06745
	78.6682	51.967	51.899	0.0683
	78.903	51.97	51.892	0.07767
	79.1379	51.947	51.885	0.06189
	79.3727	51.945	51.878	0.0664
	79.6075	51.943	51.871	0.07172
	79.8423	51.93	51.864	0.0655
	80.0772	51.926	51.858	0.06818
	80.312	51.924	51.851	0.07282
	80.5468	51.91	51.844	0.06625
	80.7817	51.911	51.837	0.07346
	81.0165	51.898	51.83	0.06805
	81.2513	51.892	51.824	0.06865
	81.4861	51.882	51.817	0.06484
	81.721	51.876	51.81	0.06615
	81.9558	51.882	51.804	0.07828
	82.1906	51.867	51.797	0.07065
	82.4255	51.864	51.79	0.07347
	82.6603	51.847	51.784	0.06381
	82.8951	51.844	51.777	0.0671
	83.13	51.835	51.77	0.06506
	83.3648	51.831	51.764	0.06687
	83.5996	51.824	51.757	0.06647
	83.8345	51.821	51.751	0.07035
	84.0693	51.808	51.744	0.06401
	84.3041	51.796	51.738	0.05833
	84.5389	51.8	51.731	0.06926
	84.7738	51.8	51.725	0.07557
	85.0086	51.78	51.718	0.06174
	85.2434	51.779	51.712	0.0669
	85.4783	51.773	51.705	0.06743
	85.7131	51.756	51.699	0.05715
	85.9479	51.758	51.692	0.06563
	86.1828	51.75	51.686	0.06395
	86.4176	51.744	51.68	0.06419
	86.6524	51.73	51.673	0.0566
	86.8872	51.723	51.667	0.0557
	87.1221	51.72	51.661	0.05958
	87.3569	51.707	51.655	0.05244
	87.5917	51.713	51.648	0.06456
	87.8266	51.694	51.642	0.05168
	88.0614	51.689	51.636	0.0528
	88.2962	51.683	51.63	0.05343
	88.5311	51.689	51.623	0.06539
	88.7659	51.669	51.617	0.05212
	89.0007	51.654	51.611	0.04312
	89.2356	51.658	51.605	0.05325
	89.4704	51.648	51.599	0.04934
	89.7052	51.649	51.593	0.05597
	89.94	51.649	51.587	0.06208
	90.1749	51.623	51.58	0.04254
	90.4097	51.616	51.574	0.0419
	90.6445	51.608	51.568	0.04001
	90.8794	51.612	51.562	0.04916
	91.1142	51.604	51.556	0.04739
	91.349	51.599	51.55	0.04828
	91.5839	51.582	51.544	0.0374
	91.8187	51.572	51.538	0.03312
	92.0535	51.569	51.533	0.03655
	92.2883	51.565	51.527	0.03791
	92.5232	51.557	51.521	0.03619
	92.758	51.559	51.515	0.04427
	92.9928	51.546	51.509	0.03728
	93.2277	51.547	51.503	0.04388
	93.4625	51.533	51.497	0.03622
	93.6973	51.533	51.491	0.0417
	93.9322	51.521	51.486	0.03558
	94.167	51.518	51.48	0.03859
	94.4018	51.51	51.474	0.03603
	94.6367	51.504	51.468	0.03529
	94.8715	51.495	51.463	0.0327
	95.1063	51.494	51.457	0.03756
	95.3411	51.486	51.451	0.03449
	95.576	51.483	51.445	0.03779
	95.8108	51.479	51.44	0.03976
	96.0456	51.468	51.434	0.03369
	96.2805	51.462	51.428	0.03381
	96.5153	51.446	51.423	0.02329
	96.7501	51.45	51.417	0.03272
	96.985	51.441	51.412	0.0294
	97.2198	51.436	51.406	0.0305
	97.4546	51.43	51.4	0.02942
	97.6894	51.421	51.395	0.02576
	97.9243	51.418	51.389	0.02867
	98.1591	51.406	51.384	0.02188
	98.3939	51.396	51.378	0.01813
	98.6288	51.387	51.373	0.01393
	98.8636	51.385	51.367	0.01757
	99.0984	51.382	51.362	0.02041
	99.3333	51.37	51.356	0.01327
	99.5681	51.377	51.351	0.02561
	99.8029	51.362	51.346	0.01667
	100.038	51.352	51.34	0.01209
	100.273	51.345	51.335	0.01039
	100.507	51.333	51.329	0.00393
	100.742	51.333	51.324	0.00868
	100.977	51.317	51.319	-0.00126
	101.212	51.317	51.313	0.00346
	101.447	51.313	51.308	0.00454
	101.682	51.295	51.303	-0.00791
	101.916	51.296	51.298	-0.00164
	102.151	51.294	51.292	0.00146
	102.386	51.282	51.287	-0.00499
	102.621	51.267	51.282	-0.01438
	102.856	51.268	51.277	-0.00879
	103.091	51.263	51.271	-0.00836
	103.325	51.251	51.266	-0.01563
	103.56	51.25	51.261	-0.01083
	103.795	51.235	51.256	-0.02067
	104.03	51.23	51.251	-0.02025
	104.265	51.221	51.246	-0.02431
	104.499	51.222	51.24	-0.01807
	104.734	51.219	51.235	-0.01652
	104.969	51.212	51.23	-0.01802
	105.204	51.205	51.225	-0.02061
	105.439	51.204	51.22	-0.01613
	105.674	51.197	51.215	-0.01785
	105.909	51.188	51.21	-0.02162
	106.143	51.182	51.205	-0.02342
	106.378	51.178	51.2	-0.02171
	106.613	51.169	51.195	-0.02614
	106.848	51.162	51.19	-0.02791
	107.083	51.15	51.185	-0.03498
	107.317	51.153	51.18	-0.02702
	107.552	51.139	51.175	-0.03616
	107.787	51.139	51.17	-0.03109
	108.022	51.132	51.165	-0.03365
	108.257	51.126	51.16	-0.03399
	108.492	51.121	51.156	-0.03477
	108.727	51.113	51.151	-0.0381
	108.961	51.103	51.146	-0.04243
	109.196	51.094	51.141	-0.04658
	109.431	51.093	51.136	-0.04353
	109.666	51.086	51.131	-0.04531
	109.901	51.081	51.126	-0.04552
	110.135	51.081	51.122	-0.04084
	110.37	51.061	51.117	-0.05616
	110.605	51.066	51.112	-0.04667
	110.84	51.062	51.107	-0.04549
	111.075	51.044	51.103	-0.05907
	111.31	51.044	51.098	-0.05383
	111.544	51.035	51.093	-0.05867
	111.779	51.039	51.089	-0.04988
	112.014	51.022	51.084	-0.06147
	112.249	51.02	51.079	-0.05961
	112.484	51.013	51.075	-0.06114
	112.719	51.012	51.07	-0.05818
	112.953	51.001	51.065	-0.064
	113.188	50.996	51.061	-0.06507
	113.423	50.992	51.056	-0.06389
	113.658	50.988	51.051	-0.06388
	113.893	50.977	51.047	-0.06996
	114.128	50.971	51.042	-0.07113
	114.362	50.96	51.038	-0.078
	114.597	50.955	51.033	-0.07831
	114.832	50.949	51.029	-0.07999
	115.067	50.943	51.024	-0.08137
	115.302	50.942	51.02	-0.07812
	115.537	50.934	51.015	-0.08123
	115.771	50.922	51.011	-0.08849
	116.006	50.92	51.006	-0.08666
	116.241	50.915	51.002	-0.08716
	116.476	50.907	50.997	-0.09034
	116.711	50.893	50.993	-0.10017
	116.945	50.901	50.989	-0.08783
	117.18	50.891	50.984	-0.09323
	117.415	50.876	50.98	-0.10409
	117.65	50.875	50.975	-0.1002
	117.885	50.859	50.971	-0.11199
	118.12	50.866	50.967	-0.10026
	118.355	50.851	50.962	-0.11169
	118.589	50.847	50.958	-0.11131
	118.824	50.841	50.954	-0.11246
	119.059	50.852	50.949	-0.09773
	119.294	50.837	50.945	-0.10766
	119.529	50.843	50.941	-0.0978
	119.763	50.83	50.937	-0.10609
	119.998	50.828	50.932	-0.10467
	0				102	103.09	-1.0969
	0.23483				103.65	101.84	1.8059
	0.469661				101.73	100.62	1.1074
	0.704491				100.09	99.438	0.65016
	0.939322				98.649	98.283	0.36667
	1.17415				97.314	97.157	0.15714
	1.40898				96.084	96.061	0.02293
	1.64381				94.895	94.993	-0.09784
	1.87864				93.798	93.952	-0.1543
	2.11347				92.729	92.939	-0.20954
	2.3483				91.711	91.951	-0.23963
	2.58313				90.71	90.989	-0.27898
	2.81797				89.772	90.052	-0.28017
	3.0528				88.836	89.139	-0.30233
	3.28763				87.933	88.249	-0.31609
	3.52246				87.072	87.382	-0.31069
	3.75729				86.223	86.538	-0.31539
	3.99212				85.407	85.715	-0.30785
	4.22695				84.6	84.913	-0.31388
	4.46178				83.845	84.132	-0.28722
	4.69661				83.106	83.371	-0.26526
	4.93144				82.369	82.63	-0.26065
	5.16627				81.65	81.907	-0.25663
	5.4011				80.958	81.203	-0.2447
	5.63593				80.284	80.516	-0.23255
	5.87076				79.623	79.848	-0.22484
	6.10559				78.986	79.196	-0.20976
	6.34042				78.373	78.561	-0.18814
	6.57525				77.761	77.942	-0.18062
	6.81008				77.17	77.339	-0.16838
	7.04491				76.595	76.751	-0.15583
	7.27974				76.048	76.178	-0.13032
	7.51457				75.514	75.619	-0.10559
	7.7494				74.98	75.075	-0.09462
	7.98423				74.467	74.544	-0.07712
	8.21906				73.969	74.027	-0.05798
	8.45389				73.48	73.523	-0.04246
	8.68872				73.003	73.031	-0.028
	8.92356				72.532	72.552	-0.02046
	9.15839				72.067	72.085	-0.01851
	9.39322				71.643	71.63	0.01316
	9.62805				71.205	71.186	0.01945
	9.86288				70.774	70.753	0.02132
	10.0977				70.364	70.331	0.03305
	10.3325				69.978	69.919	0.05835
	10.5674				69.572	69.518	0.05348
	10.8022				69.178	69.127	0.05139
	11.037				68.815	68.745	0.06955
	11.2719				68.444	68.373	0.07097
	11.5067				68.094	68.01	0.08356
	11.7415				67.765	67.657	0.10883
	11.9764				67.42	67.311	0.10825
	12.2112				67.091	66.975	0.11571
	12.446				66.763	66.646	0.11696
	12.6808				66.445	66.326	0.11905
	12.9157				66.14	66.014	0.12635
	13.1505				65.846	65.709	0.13719
	13.3853				65.545	65.412	0.13333
	13.6202				65.259	65.122	0.13775
	13.855				64.975	64.839	0.13675
	14.0898				64.697	64.563	0.13483
	14.3247				64.439	64.293	0.14543
	14.5595				64.181	64.03	0.15025
	14.7943				63.921	63.774	0.14698
	15.0291				63.667	63.523	0.14386
	15.264				63.429	63.279	0.15012
	15.4988				63.202	63.041	0.16175
	15.7336				62.961	62.808	0.15292
	15.9685				62.723	62.581	0.14267
	16.2033				62.511	62.359	0.15196
	16.4381				62.298	62.142	0.15561
	16.673				62.085	61.931	0.15426
	16.9078				61.887	61.725	0.16219
	17.1426				61.675	61.523	0.15124
	17.3774				61.486	61.327	0.15978
	17.6123				61.293	61.135	0.15843
	17.8471				61.103	60.947	0.15637
	18.0819				60.917	60.764	0.1534
	18.3168				60.727	60.585	0.14184
	18.5516				60.549	60.41	0.13861
	18.7864				60.375	60.239	0.13573
	19.0213				60.216	60.073	0.14373
	19.2561				60.054	59.91	0.14418
	19.4909				59.888	59.751	0.13729
	19.7258				59.724	59.595	0.12846
	19.9606				59.567	59.443	0.12392
	20.1954				59.415	59.295	0.12075
	20.4303				59.268	59.15	0.11816
	20.6651				59.114	59.008	0.10662
	20.8999				58.988	58.869	0.1187
	21.1347				58.85	58.734	0.11609
	21.3696				58.706	58.601	0.10518
	21.6044				58.567	58.472	0.09568
	21.8392				58.432	58.345	0.08754
	22.0741				58.318	58.221	0.09717
	22.3089				58.185	58.1	0.085
	22.5437				58.065	57.982	0.08336
	22.7785				57.948	57.866	0.08229
	23.0134				57.834	57.752	0.08123
	23.2482				57.7	57.642	0.05799
	23.483				57.602	57.533	0.06877
	23.7179				57.482	57.427	0.05532
	23.9527				57.377	57.323	0.05328
	24.1875				57.275	57.222	0.053
	24.4224				57.171	57.122	0.04827
	24.6572				57.072	57.025	0.04715
	24.892				56.971	56.93	0.04085
	25.1269				56.869	56.836	0.03282
	25.3617				56.774	56.745	0.02913
	25.5965				56.674	56.656	0.01787
	25.8313				56.598	56.568	0.02969
	26.0662				56.5	56.482	0.01753
	26.301				56.409	56.398	0.01076
	26.5358				56.337	56.316	0.02039
	26.7707				56.251	56.236	0.01538
	27.0055				56.161	56.157	0.00439
	27.2403				56.087	56.079	0.00741
	27.4752				55.995	56.003	-0.00792
	27.71				55.921	55.929	-0.00788
	27.9448				55.852	55.856	-0.00412
	28.1796				55.776	55.785	-0.00856
	28.4145				55.699	55.715	-0.0158
	28.6493				55.63	55.646	-0.01587
	28.8841				55.555	55.579	-0.02359
	29.119				55.499	55.513	-0.01423
	29.3538				55.431	55.448	-0.01659
	29.5886				55.365	55.384	-0.01936
	29.8235				55.283	55.322	-0.03912
	30.0583				55.227	55.261	-0.03396
	30.2931				55.166	55.201	-0.03549
	30.528				55.102	55.142	-0.04015
	30.7628				55.038	55.084	-0.04592
	30.9976				54.979	55.028	-0.04892
	31.2324				54.92	54.972	-0.05153
	31.4673				54.868	54.917	-0.04867
	31.7021				54.803	54.863	-0.06022
	31.9369				54.756	54.811	-0.05456
	32.1718				54.712	54.759	-0.04704
	32.4066				54.65	54.708	-0.05804
	32.6414				54.6	54.658	-0.05779
	32.8763				54.549	54.609	-0.06005
	33.1111				54.5	54.56	-0.06034
	33.3459				54.446	54.513	-0.06707
	33.5808				54.41	54.466	-0.05625
	33.8156				54.352	54.42	-0.06807
	34.0504				54.313	54.375	-0.06203
	34.2852				54.254	54.331	-0.07701
	34.5201				54.216	54.287	-0.0709
	34.7549				54.175	54.244	-0.0696
	34.9897				54.132	54.202	-0.06984
	35.2246				54.086	54.16	-0.07468
	35.4594				54.041	54.119	-0.07861
	35.6942				53.993	54.079	-0.0859
	35.929				53.969	54.04	-0.07072
	36.1639				53.931	54.001	-0.06972
	36.3987				53.887	53.962	-0.07552
	36.6335				53.834	53.924	-0.0903
	36.8684				53.799	53.887	-0.08823
	37.1032				53.761	53.85	-0.08988
	37.338				53.742	53.814	-0.07256
	37.5729				53.684	53.779	-0.09492
	37.8077				53.661	53.744	-0.08302
	38.0425				53.632	53.709	-0.07735
	38.2774				53.589	53.675	-0.086
	38.5122				53.56	53.641	-0.08168
	38.747				53.524	53.608	-0.08466
	38.9819				53.493	53.576	-0.08326
	39.2167				53.455	53.544	-0.089
	39.4515				53.424	53.512	-0.08808
	39.6863				53.397	53.481	-0.08362
	39.9212				53.364	53.45	-0.08573
	40.156				53.33	53.419	-0.08957
	40.3908				53.3	53.389	-0.08912
	40.6257				53.27	53.36	-0.08926
	40.8605				53.244	53.33	-0.0867
	41.0953				53.207	53.301	-0.0947
	41.3302				53.18	53.273	-0.09271
	41.565				53.154	53.245	-0.09029
	41.7998				53.121	53.217	-0.09541
	42.0346				53.101	53.189	-0.08815
	42.2695				53.08	53.162	-0.08248
	42.5043				53.042	53.135	-0.09381
	42.7391				53.019	53.109	-0.09035
	42.974				52.989	53.083	-0.09415
	43.2088				52.966	53.057	-0.09139
	43.4436				52.941	53.031	-0.09037
	43.6784				52.913	53.006	-0.09313
	43.9133				52.89	52.981	-0.09096
	44.1481				52.865	52.957	-0.09137
	44.383				52.842	52.932	-0.09057
	44.6178				52.822	52.908	-0.08573
	44.8526				52.799	52.884	-0.08535
	45.0874				52.765	52.861	-0.09547
	45.3223				52.746	52.837	-0.09088
	45.5571				52.73	52.814	-0.08387
	45.7919				52.705	52.791	-0.08599
	46.0268				52.684	52.769	-0.08465
	46.2616				52.669	52.746	-0.0777
	46.4964				52.647	52.724	-0.07721
	46.7313				52.611	52.702	-0.09137
	46.9661				52.602	52.681	-0.07838
	47.2009				52.58	52.659	-0.07896
	47.4357				52.562	52.638	-0.07627
	47.6706				52.538	52.617	-0.07883
	47.9054				52.52	52.596	-0.07596
	48.1402				52.507	52.576	-0.06819
	48.3751				52.483	52.555	-0.07177
	48.6099				52.472	52.535	-0.06282
	48.8447				52.443	52.515	-0.07229
	49.0795				52.429	52.495	-0.06623
	49.3144				52.411	52.475	-0.06386
	49.5492				52.392	52.456	-0.06403
	49.7841				52.358	52.436	-0.07824
	50.0189				52.352	52.417	-0.06569
	50.2537				52.326	52.398	-0.07264
	50.4885				52.313	52.379	-0.06617
	50.7234				52.293	52.361	-0.06774
	50.9582				52.275	52.342	-0.06779
	51.193				52.262	52.324	-0.06182
	51.4279				52.24	52.306	-0.06556
	51.6627				52.226	52.288	-0.0621
	51.8975				52.201	52.27	-0.06843
	52.1324				52.205	52.252	-0.04727
	52.3672				52.181	52.234	-0.05378
	52.602				52.157	52.217	-0.06004
	52.8368				52.142	52.2	-0.05743
	53.0717				52.134	52.183	-0.04807
	53.3065				52.113	52.165	-0.05275
	53.5413				52.1	52.149	-0.04882
	53.7762				52.072	52.132	-0.0593
	54.011				52.063	52.115	-0.05186
	54.2458				52.05	52.099	-0.04857
	54.4806				52.036	52.082	-0.04579
	54.7155				52.012	52.066	-0.05431
	54.9503				52.003	52.05	-0.04708
	55.1851				52	52.034	-0.03411
	55.42				51.98	52.018	-0.0381
	55.6548				51.954	52.002	-0.04835
	55.8896				51.945	51.986	-0.04165
	56.1245				51.931	51.971	-0.03991
	56.3593				51.922	51.955	-0.0335
	56.5941				51.897	51.94	-0.0431
	56.829				51.886	51.924	-0.03846
	57.0638				51.874	51.909	-0.03579
	57.2986				51.863	51.894	-0.03094
	57.5335				51.843	51.879	-0.03635
	57.7683				51.835	51.864	-0.02903
	58.0031				51.821	51.85	-0.0282
	58.2379				51.805	51.835	-0.02974
	58.4728				51.794	51.82	-0.02654
	58.7076				51.791	51.806	-0.01532
	58.9424				51.773	51.792	-0.01856
	59.1773				51.761	51.777	-0.01622
	59.4121				51.74	51.763	-0.02275
	59.6469				51.732	51.749	-0.01673
	59.8817				51.719	51.735	-0.01583
	60.1166				51.707	51.721	-0.01408
	60.3514				51.693	51.707	-0.01384
	60.5862				51.679	51.693	-0.01397
	60.8211				51.659	51.68	-0.02038
	61.0559				51.664	51.666	-0.00205
	61.2907				51.646	51.653	-0.00641
	61.5256				51.641	51.639	0.00182
	61.7604				51.624	51.626	-0.00173
	61.9952				51.603	51.612	-0.00907
	62.2301				51.604	51.599	0.00512
	62.4649				51.593	51.586	0.00676
	62.6997				51.574	51.573	0.00104
	62.9346				51.567	51.56	0.00695
	63.1694				51.554	51.547	0.00727
	63.4042				51.548	51.534	0.01332
	63.639				51.535	51.522	0.01308
	63.8739				51.518	51.509	0.00876
	64.1087				51.504	51.496	0.00777
	64.3435				51.5	51.484	0.0167
	64.5784				51.483	51.471	0.01131
	64.8132				51.464	51.459	0.00517
	65.048				51.47	51.446	0.02313
	65.2828				51.457	51.434	0.02267
	65.5177				51.437	51.422	0.01518
	65.7525				51.427	51.41	0.01689
	65.9873				51.419	51.398	0.02074
	66.2222				51.412	51.386	0.0264
	66.457				51.396	51.374	0.02228
	66.6918				51.383	51.362	0.02148
	66.9267				51.373	51.35	0.02318
	67.1615				51.371	51.338	0.03266
	67.3963				51.353	51.327	0.02638
	67.6312				51.341	51.315	0.0259
	67.866				51.332	51.303	0.02858
	68.1008				51.32	51.292	0.02777
	68.3357				51.316	51.28	0.03531
	68.5705				51.298	51.269	0.02852
	68.8053				51.284	51.258	0.0264
	69.0401				51.281	51.246	0.03502
	69.275				51.269	51.235	0.03338
	69.5098				51.254	51.224	0.0296
	69.7446				51.247	51.213	0.03391
	69.9795				51.238	51.202	0.03578
	70.2143				51.229	51.191	0.03814
	70.4491				51.211	51.18	0.03132
	70.6839				51.212	51.169	0.04321
	70.9188				51.203	51.158	0.04493
	71.1536				51.185	51.147	0.03729
	71.3884				51.176	51.137	0.03901
	71.6233				51.167	51.126	0.04104
	71.8581				51.164	51.115	0.04918
	72.0929				51.154	51.105	0.04948
	72.3278				51.142	51.094	0.04831
	72.5626				51.113	51.084	0.02929
	72.7974				51.119	51.073	0.04586
	73.0323				51.109	51.063	0.04583
	73.2671				51.087	51.052	0.03482
	73.5019				51.089	51.042	0.04675
	73.7368				51.095	51.032	0.0634
	73.9716				51.072	51.022	0.05055
	74.2064				51.06	51.012	0.04801
	74.4412				51.055	51.001	0.05316
	74.6761				51.037	50.991	0.04556
	74.9109				51.029	50.981	0.04748
	75.1457				51.026	50.971	0.05487
	75.3806				51.019	50.962	0.05773
	75.6154				51.007	50.952	0.05502
	75.8502				50.996	50.942	0.05432
	76.085				50.989	50.932	0.05707
	76.3199				50.974	50.922	0.05134
	76.5547				50.964	50.913	0.05143
	76.7895				50.955	50.903	0.05222
	77.0244				50.956	50.893	0.06237
	77.2592				50.938	50.884	0.05409
	77.494				50.936	50.874	0.06145
	77.7289				50.917	50.865	0.05233
	77.9637				50.92	50.855	0.06458
	78.1985				50.914	50.846	0.06827
	78.4334				50.902	50.837	0.06527
	78.6682				50.897	50.827	0.06946
	78.903				50.886	50.818	0.06819
	79.1379				50.878	50.809	0.06877
	79.3727				50.866	50.8	0.06622
	79.6075				50.86	50.791	0.06901
	79.8423				50.85	50.782	0.06839
	80.0772				50.849	50.772	0.07665
	80.312				50.831	50.763	0.0671
	80.5468				50.826	50.755	0.07148
	80.7817				50.812	50.746	0.06641
	81.0165				50.797	50.737	0.06045
	81.2513				50.787	50.728	0.05952
	81.4861				50.785	50.719	0.06603
	81.721				50.775	50.71	0.06492
	81.9558				50.768	50.702	0.06614
	82.1906				50.752	50.693	0.05949
	82.4255				50.748	50.684	0.0642
	82.6603				50.747	50.676	0.07171
	82.8951				50.735	50.667	0.0682
	83.13				50.729	50.658	0.07036
	83.3648				50.723	50.65	0.07268
	83.5996				50.709	50.641	0.06769
	83.8345				50.713	50.633	0.07992
	84.0693				50.701	50.625	0.07664
	84.3041				50.693	50.616	0.07686
	84.5389				50.684	50.608	0.0759
	84.7738				50.674	50.6	0.07456
	85.0086				50.667	50.591	0.07568
	85.2434				50.653	50.583	0.07017
	85.4783				50.642	50.575	0.06728
	85.7131				50.641	50.567	0.07407
	85.9479				50.633	50.559	0.07467
	86.1828				50.631	50.551	0.08037
	86.4176				50.619	50.543	0.0762
	86.6524				50.609	50.535	0.07492
	86.8872				50.61	50.527	0.08317
	87.1221				50.599	50.519	0.08058
	87.3569				50.586	50.511	0.07538
	87.5917				50.58	50.503	0.07711
	87.8266				50.573	50.495	0.07785
	88.0614				50.568	50.487	0.08059
	88.2962				50.547	50.479	0.06778
	88.5311				50.556	50.472	0.08452
	88.7659				50.54	50.464	0.07572
	89.0007				50.53	50.456	0.0741
	89.2356				50.529	50.449	0.08073
	89.4704				50.518	50.441	0.07741
	89.7052				50.508	50.433	0.07472
	89.94				50.505	50.426	0.07918
	90.1749				50.498	50.418	0.0792
	90.4097				50.482	50.411	0.07143
	90.6445				50.481	50.404	0.07721
	90.8794				50.476	50.396	0.07982
	91.1142				50.474	50.389	0.08507
	91.349				50.462	50.381	0.08084
	91.5839				50.449	50.374	0.0747
	91.8187				50.443	50.367	0.07587
	92.0535				50.438	50.359	0.07867
	92.2883				50.43	50.352	0.07765
	92.5232				50.413	50.345	0.06783
	92.758				50.412	50.338	0.07436
	92.9928				50.407	50.331	0.07655
	93.2277				50.39	50.324	0.06625
	93.4625				50.388	50.317	0.07179
	93.6973				50.376	50.31	0.06613
	93.9322				50.377	50.302	0.07444
	94.167				50.367	50.295	0.07177
	94.4018				50.36	50.289	0.0716
	94.6367				50.361	50.282	0.07933
	94.8715				50.34	50.275	0.06499
	95.1063				50.337	50.268	0.06957
	95.3411				50.319	50.261	0.0585
	95.576				50.326	50.254	0.07168
	95.8108				50.318	50.247	0.07032
	96.0456				50.312	50.241	0.07162
	96.2805				50.309	50.234	0.07503
	96.5153				50.294	50.227	0.06725
	96.7501				50.282	50.221	0.06135
	96.985				50.274	50.214	0.06013
	97.2198				50.258	50.207	0.05123
	97.4546				50.251	50.201	0.05021
	97.6894				50.244	50.194	0.04977
	97.9243				50.24	50.188	0.05225
	98.1591				50.224	50.181	0.04262
	98.3939				50.222	50.175	0.0477
	98.6288				50.216	50.168	0.0483
	98.8636				50.218	50.162	0.05599
	99.0984				50.197	50.155	0.04206
	99.3333				50.191	50.149	0.04235
	99.5681				50.178	50.143	0.03509
	99.8029				50.176	50.136	0.03937
	100.038				50.169	50.13	0.03919
	100.273				50.162	50.124	0.03848
	100.507				50.152	50.117	0.03427
	100.742				50.152	50.111	0.0404
	100.977				50.142	50.105	0.03704
	101.212				50.134	50.099	0.03509
	101.447				50.125	50.093	0.03257
	101.682				50.107	50.087	0.02064
	101.916				50.093	50.081	0.01288
	102.151				50.089	50.074	0.01487
	102.386				50.084	50.068	0.01596
	102.621				50.065	50.062	0.00264
	102.856				50.062	50.056	0.00558
	103.091				50.047	50.05	-0.00307
	103.325				50.043	50.045	-0.00172
	103.56				50.025	50.039	-0.01322
	103.795				50.022	50.033	-0.01048
	104.03				50.018	50.027	-0.00857
	104.265				50.014	50.021	-0.00707
	104.499				50.004	50.015	-0.01152
	104.734				50.006	50.009	-0.00358
	104.969				50	50.004	-0.00378
	105.204				49.981	49.998	-0.0171
	105.439				49.97	49.992	-0.02194
	105.674				49.964	49.987	-0.02246
	105.909				49.954	49.981	-0.02684
	106.143				49.95	49.975	-0.02513
	106.378				49.95	49.97	-0.01925
	106.613				49.943	49.964	-0.02142
	106.848				49.929	49.958	-0.02942
	107.083				49.916	49.953	-0.03733
	107.317				49.91	49.947	-0.03701
	107.552				49.91	49.942	-0.03226
	107.787				49.9	49.936	-0.03668
	108.022				49.893	49.931	-0.03758
	108.257				49.888	49.925	-0.03723
	108.492				49.877	49.92	-0.04338
	108.727				49.87	49.915	-0.0446
	108.961				49.87	49.909	-0.03959
	109.196				49.865	49.904	-0.0387
	109.431				49.847	49.899	-0.05204
	109.666				49.849	49.893	-0.04406
	109.901				49.84	49.888	-0.0482
	110.135				49.827	49.883	-0.05564
	110.37				49.827	49.877	-0.05077
	110.605				49.823	49.872	-0.04924
	110.84				49.819	49.867	-0.04848
	111.075				49.806	49.862	-0.05578
	111.31				49.801	49.857	-0.05532
	111.544				49.797	49.852	-0.05439
	111.779				49.785	49.846	-0.06196
	112.014				49.781	49.841	-0.05993
	112.249				49.767	49.836	-0.06947
	112.484				49.77	49.831	-0.06151
	112.719				49.759	49.826	-0.06765
	112.953				49.753	49.821	-0.06786
	113.188				49.744	49.816	-0.0723
	113.423				49.743	49.811	-0.06845
	113.658				49.739	49.806	-0.06734
	113.893				49.726	49.801	-0.07499
	114.128				49.719	49.797	-0.07707
	114.362				49.706	49.792	-0.0854
	114.597				49.697	49.787	-0.0898
	114.832				49.698	49.782	-0.08367
	115.067				49.686	49.777	-0.09133
	115.302				49.683	49.772	-0.08894
	115.537				49.676	49.768	-0.0919
	115.771				49.672	49.763	-0.09058
	116.006				49.667	49.758	-0.09141
	116.241				49.65	49.753	-0.10306
	116.476				49.655	49.749	-0.09344
	116.711				49.639	49.744	-0.10513
	116.945				49.641	49.739	-0.09817
	117.18				49.624	49.735	-0.11031
	117.415				49.619	49.73	-0.11076
	117.65				49.618	49.725	-0.10741
	117.885				49.608	49.721	-0.11238
	118.12				49.606	49.716	-0.1102
	118.355				49.597	49.712	-0.11506
	118.589				49.595	49.707	-0.11256
	118.824				49.59	49.703	-0.11211
	119.059				49.576	49.698	-0.12249
	119.294				49.564	49.694	-0.12947
	119.529				49.561	49.689	-0.12791
	119.763				49.559	49.685	-0.12523
	119.998				49.562	49.68	-0.11865

## Sheet: F3f
Figure 3F
		Normalized Fluorescence (AU)
	Time (sec)	vehicle	aficamten
	0
	1.95695	0.957361
	3.91389	0.904511
	5.87084	0.866196
	7.82778	0.841656
	9.78473	0.789388
	11.7417	0.775828
	13.6986	0.720627
	15.6556	0.707091
	17.6125	0.669574
	19.5695	0.637034
	21.5264	0.623574
	23.4834	0.585738
	25.4403	0.564126
	27.3972	0.534685
	29.3542	0.51168
	31.3111	0.497338
	33.2681	0.483948
	35.225	0.472941
	37.182	0.431339
	39.1389	0.423041
	41.0959	0.406076
	43.0528	0.387246
	45.0097	0.381673
	46.9667	0.358351
	48.9236	0.351998
	50.8806	0.345799
	52.8375	0.325732
	54.7945	0.313182
	56.7514	0.30373
	58.7084	0.292961
	60.6653	0.278632
	62.6223	0.283433
	64.5792	0.260344
	66.5362	0.259177
	68.4931	0.258566
	70.45	0.235552
	72.407	0.223156
	74.3639	0.224706
	76.3209	0.222777
	78.2778	0.217034
	80.2348	0.220057
	82.1917	0.199913
	84.1487	0.196663
	86.1056	0.192091
	88.0626	0.190466
	90.0195	0.179922
	91.9764	0.176973
	93.9334	0.168548
	95.8903	0.172023
	97.8473	0.160154
	99.8042	0.155054
	101.761	0.153955
	103.718	0.144207
	105.675	0.139633
	107.632	0.141407
	109.589	0.135284
	111.546	0.134535
	113.503	0.139334
	115.46	0.125538
	117.417	0.135134
	119.374	0.122365
	121.331	0.125389
	123.288	0.115363
	125.245	0.123913
	127.201	0.114691
	129.158	0.114691
	131.115	0.126938
	133.072	0.115065
	135.029	0.110416
	136.986	0.118089
	138.943	0.122589
	140.9	0.114841
	142.857	0.0992707
	144.814	0.114766
	146.771	0.110118
	148.728	0.109894
	150.685	0.107018
	152.642	0.103696
	154.599	0.103324
	156.556	0.105096
	158.513	0.0948451
	160.47	0.102146
	162.427	0.102743
	164.383	0.0931476
	166.34	0.0974988
	168.297	0.10392
	170.254	0.104143
	172.211	0.100523
	174.168	0.088722
	176.125	0.0837024
	178.082	0.082078
	180.039	0.0851768
	181.996	0.107466
	183.953	0.100672
	185.91	0.0880537
	187.867	0.0944
	189.824	0.0974244
	191.781	0.0859939
	193.738	0.0865037
	195.695	0.0880537
	197.651	0.0792012
	199.608	0.0899744
	201.565	0.086578
	203.522	0.0946976
	205.479	0.100821
	207.436	0.0858451
	209.393	0.0865037
	211.35	0.0887963
	213.307	0.0697561
	215.264	0.0761768
	217.221	0.0917463
	219.178	0.076028
	221.135	0.0792012
	223.092	0.0807512
	225.049	0.0851024
	227.006	0.100598
	228.963	0.0809732
	230.92	0.0868012
	232.876	0.0901232
	234.833	0.0825232
	236.79	0.0870232
	238.747	0.0806024
	240.704	0.0729293
	242.661	0.0837024
	244.618	0.0790537
	246.575	0.0696085
	248.532	0.067911
	250.489	0.0744049
	252.446	0.0761024
	254.403	0.086578
	256.36	0.0759549
	258.317	0.0761768
	260.274	0.0774293
	262.231	0.0708622
	264.188	0.0794988
	266.145	0.0804549
	268.102	0.0884244
	270.058	0.0640756
	272.015	0.0620829
	273.972	0.0835537
	275.929	0.0683549
	277.886	0.0738866
	279.843	0.0823012
	281.8	0.0756585
	283.757	0.0711573
	285.714	0.0684293
	287.671	0.0805293
	289.628	0.0913756
	291.585	0.0746268
	293.542	0.0667317
	295.499	0.0776524
	297.456	0.0710841
	299.413	0.0897512
	301.37	0.0727073
	303.327	0.0761024
	305.284	0.0804549
	307.24	0.0775037
	309.197	0.0657
	311.154	0.0770598
	313.111	0.0620829
	315.068	0.0778744
	317.025	0.0702744
	318.982	0.0637805
	320.939	0.0873207
	322.896	0.0682073
	324.853	0.0712317
	326.81	0.0775037
	328.767	0.0789049
	330.724	0.0761024
	332.681	0.0664354
	334.638	0.0731512
	336.595	0.0824488
	338.552	0.0837024
	340.509	0.0727817
	342.466	0.0868756
	344.422	0.0946232
	346.379	0.0837024
	348.336	0.0769854
	350.293	0.0731512
	352.25	0.0837024
	354.207	0.0572866
	356.164	0.0868756
	358.121	0.0603122
	360.078	0.0788305
	362.035	0.0759549
	363.992	0.0727817
	365.949	0.0727073
	367.906	0.0741829
	369.863	0.0792012
	371.82	0.0648866
	373.777	0.0790537
	375.734	0.0651073
	377.69	0.0668049
	379.647	0.0604598
	381.604	0.0680585
	383.561	0.0681329
	385.518	0.0741829
	387.475	0.0701268
	389.432	0.0709354
	391.389	0.0758061
	393.346	0.0682073
	395.303	0.07175
	397.26	0.0713805
	399.217	0.0898256
	401.174	0.0753622
	403.131	0.0653293
	405.088	0.0651817
	407.045	0.0792756
	409.002	0.0762512
	410.959	0.065478
	412.916	0.0716756
	414.873	0.0635585
	416.829	0.0666573
	418.786	0.0586878
	420.743	0.073522
	422.7	0.0727073
	424.657	0.0761768
	426.614	0.056328
	428.571	0.0713061
	430.528	0.073078
	432.485	0.066361
	434.442	0.0713805
	436.399	0.0744049
	438.356	0.0743305
	440.313	0.0704963
	442.27	0.073078
	444.227	0.0633366
	446.184	0.069978
	448.14	0.0681329
	450.098	0.0668793
	452.054	0.0670268
	454.011	0.0623049
	455.968	0.0759549
	457.925	0.0561061
	459.882	0.0654037
	461.839	0.0638537
	463.796	0.057139
	465.753	0.0721207
	467.71	0.0650341
	469.667	0.0684293
	471.624	0.0713805
	473.581	0.0617866
	475.538	0.055589
	477.495	0.0648866
	479.452	0.076028
	481.409	0.0575085
	483.366	0.0637805
	485.322	0.0685024
	487.279	0.0589098
	489.236	0.0709354
	491.193	0.0666573
	493.15	0.0606073
	495.107	0.0682805
	497.064	0.071528
	499.021	0.0696085
	500.978	0.0723366
	502.935	0.069978
	504.892	0.0619354
	506.849	0.0614915
	508.806	0.0635585
	510.763	0.0775037
	512.72	0.0728549
	514.677	0.0669537
	516.634	0.073078
	518.591	0.0746268
	520.548	0.0761024
	522.505	0.0685024
	524.461	0.0679854
	526.418	0.065478
	528.375	0.0698305
	530.332	0.0787573
	532.289	0.0656256
	534.246	0.0653293
	536.203	0.0775037
	538.16	0.0695341
	540.117	0.0620085
	542.074	0.0511622
	544.031	0.0576561
	545.988	0.043489
	547.945	0.0693866
	549.902	0.069978
	551.859	0.073078
	553.816	0.0496866
	555.773	0.0651817
	557.73	0.0624524
	559.686	0.0620085
	561.643	0.0685768
	563.6	0.0728549
	565.557	0.0623049
	567.514	0.0620085
	569.471	0.0699049
	571.428	0.0464402
	573.385	0.0619354
	575.342	0.0650341
	577.299	0.054261
	579.256	0.0648122
	581.213	0.0714537
	583.17	0.0654037
	585.127	0.0403159
	587.084	0.043489
	589.041	0.0634841
	590.998	0.0710098
	592.955	0.0619354
	594.912	0.0527122
	596.868	0.0637805
	598.825	0.0546305
	600.782	0.0515317
	602.739	0.0590573
	604.696	0.0584671
	606.653	0.0479902
	608.61	0.0614171
	610.567	0.067911
	612.524	0.0589098
	614.481	0.057878
	616.438	0.0561061
	618.395	0.0462195
	620.352	0.0526378
	622.309	0.0589841
	624.266	0.055589
	626.223	0.0651817
	628.179	0.0545573
	630.136	0.055811
	632.093	0.0574341
	634.05	0.0621573
	636.007	0.0591317
	637.964	0.0572866
	639.921	0.0590573
	641.878	0.0451854
	643.835	0.0527854
	645.792	0.0650341
	647.749	0.0575085
	649.706	0.0468085
	651.663	0.0526378
	653.62	0.0621573
	655.577	0.0548524
	657.534	0.043489
	659.491	0.0400951
	661.448	0.0700524
	663.405	0.0697561
	665.361	0.0697561
	667.318	0.0589841
	669.275	0.0558854
	671.232	0.0557366
	673.189	0.0449646
	675.146	0.0559585
	677.103	0.0608293
	679.06	0.049539
	681.017	0.0667317
	682.974	0.0540402
	684.931	0.0557366
	686.888	0.0605329
	688.845	0.0453329
	690.802	0.055811
	692.759	0.0743305
	694.716	0.0483585
	696.673	0.0525646
	698.63	0.0513841
	700.587	0.0421598
	702.543	0.0527122
	704.5	0.0541134
	706.457	0.0620829
	708.414	0.0604598
	710.371	0.0603122
	712.328	0.0513098
	714.285	0.039061
	716.242	0.0392817
	718.199	0.0568439
	720.156	0.0634841
	722.113	0.0591317
	724.07	0.0556634
	726.027	0.0499085
	727.984	0.0591317
	729.941	0.0360354
	731.898	0.061639
	733.855	0.0529329
	735.812	0.0429732
	737.769	0.0585402
	739.725	0.0479902
	741.682	0.0514573
	743.639	0.0545573
	745.596	0.0494659
	747.553	0.0541878
	749.51	0.0496866
	751.467	0.0450378
	753.424	0.0589841
	755.381	0.0634841
	757.338	0.048211
	759.295	0.0635585
	761.252	0.0615659
	763.209	0.0602378
	765.166	0.0576561
	767.123	0.054261
	769.08	0.0462927
	771.037	0.0435622
	772.994	0.0479159
	774.951	0.0526378
	776.907	0.0448171
	778.864	0.0557366
	780.821	0.0436366
	782.778	0.051089
	784.735	0.0562537
	786.692	0.0619354
	788.649	0.0651073
	790.606	0.046661
	792.563	0.048211
	794.52	0.0422341
	796.477	0.0527122
	798.434	0.0513098
	800.391	0.0385451
	802.348	0.0498341
	804.305	0.0528598
	806.262	0.0499817
	808.218	0.0513098
	810.176	0.0526378
	812.132	0.0481378
	814.089	0.051089
	816.046	0.0541878
	818.003	0.0451122
	819.96	0.049761
	821.917	0.0620829
	823.874	0.0479159
	825.831	0.0450378
	827.788	0.0479159
	829.745	0.0513098
	831.702	0.0479159
	833.659	0.0420134
	835.616	0.0482841
	837.573	0.0437098
	839.53	0.0447439
	841.487	0.0561805
	843.444	0.0560329
	845.4	0.0508671
	847.357	0.046661
	849.314	0.0500561
	851.271	0.0570646
	853.228	0.0506463
	855.185	0.0635585
	857.142	0.0531549
	859.099	0.043489
	861.056	0.0485061
	863.013	0.0342646
	864.97	0.0498341
	866.927	0.0452598
	868.884	0.0525646
	870.841	0.0533024
	872.798	0.0388402
	874.755	0.0451122
	876.712	0.0435622
	878.669	0.0544085
	880.625	0.0558854
	882.582	0.047178
	884.539	0.0436366
	886.496	0.0421598
	888.453	0.0515317
	890.41	0.0448171
	892.367	0.0431939
	894.324	0.0416439
	896.281	0.0417915
	898.238	0.0360354
	900.195	0.043489
	902.152	0.0310927
	904.109	0.0469561
	906.066	0.0391341
	908.023	0.039061
	909.98	0.0494659
	911.937	0.0263707
	913.894	0.0367756
	915.851	0.0607549
	917.808	0.0481378
	919.764	0.0342646
	921.721	0.0462927
	923.678	0.0459244
	925.635	0.0355939
	927.592	0.0496866
	929.549	0.0476951
	931.506	0.0368488
	933.463	0.0620829
	935.42	0.0355207
	937.377	0.0313134
	939.334	0.048211
	941.291	0.0372171
	943.248	0.0372902
	945.205	0.0499817
	947.162	0.0416439
	949.119	0.0307988
	951.076	0.0341183
	953.033	0.040022
	954.99	0.0352256
	956.946	0.0309451
	958.903	0.0479159
	960.86	0.0405366
	962.817	0.0416439
	964.774	0.0468829
	966.731	0.0387671
	968.688	0.0372902
	970.645	0.0467354
	972.602	0.0336768
	974.559	0.0403159
	976.516	0.0282134
	978.473	0.0450378
	980.43	0.0448902
	982.387	0.031239
	984.344	0.0362561
	986.301	0.044522
	988.258	0.0309451
	990.215	0.0294695
	992.171	0.039061
	994.128	0.0405366
	996.085	0.0341183
	998.042	0.0516049
	999.999	0.0358146
	0
	28		0.951166
	38		1.0216
	48		0.990143
	58		0.996915
	68		1.08134
	78		0.919112
	88		1.04281
	98		0.904665
	108		0.922423
	118		0.912942
	128		0.93845
	138		0.94763
	148		0.965312
	158		1.05485
	168		0.966591
	178		0.925433
	188		0.948157
	198		0.908728
	208		0.901731
	218		0.899699
	228		0.897968
	238		0.857336
	248		0.840933
	258		0.823552
	268		0.930926
	278		0.876298
	288		0.957412
	298		0.897141
	308		0.860271
	318		0.945147
	328		0.851091
	338		0.917457
	348		0.921068
	358		0.880286
	368		0.865162
	378		0.880737
	388		0.916855
	398		0.930098
	408		0.833409
	418		0.801505
	428		0.841384
	438		0.835741
	448		0.820015
	458		0.792175
	468		0.762754
	478		0.859443
	488		0.809707
	498		0.784725
	508		0.809556
	518		0.783747
	528		0.749059
	538		0.85696
	548		0.875094
	558		0.896313
	568		0.761625
	578		0.717231
	588		0.713017
	598		0.87848
	608		0.782167
	618		0.734688
	628		0.766215
	638		0.766065
	648		0.84003
	658		0.849059
	668		0.785704
	678		0.743567
	688		0.783597
	698		0.770504
	708		0.79526
	718		0.735214
	728		0.664184
	738		0.816403
	748		0.737773
	758		0.767645
	768		0.795034
	778		0.758992
	788		0.756659
	798		0.737923
	808		0.698194
	818		0.725282
	828		0.701881
	838		0.788262
	848		0.663055
	858		0.619187
	868		0.660647
	878		0.659819
	888		0.607073
	898		0.764485
	908		0.853047
	918		0.681264
	928		0.63702
	938		0.643792
	948		0.705719
	958		0.740181
	968		0.632506
	978		0.57547
	988		0.736945
	998		0.719338
	1008		0.648984
	1018		0.621821
	1028		0.698119
	1038		0.611663
	1048		0.624304
	1058		0.715124
	1068		0.681114
	1078		0.699097
	1088		0.664635
	1098		0.597592
	1108		0.622573
	1118		0.735816
	1128		0.618886
	1138		0.548909
	1148		0.542513
	1158		0.535741
	1168		0.625734
	1178		0.68781
	1188		0.640482
	1198		0.718134
	1208		0.678856
	1218		0.656433
	1228		0.720692
	1238		0.522649
	1248		0.65681
	1258		0.587735
	1268		0.619413
	1278		0.629722
	1288		0.663055
	1298		0.54605
	1308		0.635365
	1318		0.63845
	1328		0.544695
	1338		0.609406
	1348		0.612716
	1358		0.571558
	1368		0.591422
	1378		0.544169
	1388		0.489315
	1398		0.574643
	1408		0.622348
	1418		0.516178
	1428		0.568021
	1438		0.583446
	1448		0.557863
	1458		0.525884
	1468		0.598194
	1478		0.590745
	1488		0.562227
	1498		0.548157
	1508		0.490293
	1518		0.530248
	1528		0.552746
	1538		0.642137
	1548		0.544695
	1558		0.51535
	1568		0.557938
	1578		0.54319
	1588		0.550188
	1598		0.506922
	1608		0.500301
	1618		0.554101
	1628		0.644169
	1638		0.529797
	1648		0.582318
	1658		0.595937
	1668		0.454929
	1678		0.46313
	1688		0.539503
	1698		0.493078
	1708		0.483145
	1718		0.468548
	1728		0.533634
	1738		0.507976
	1748		0.510609
	1758		0.48608
	1768		0.486757
	1778		0.409105
	1788		0.620767
	1798		0.469451
	1808		0.505869
	1818		0.508352
	1828		0.50015
	1838		0.514522
	1848		0.455907
	1858		0.461249
	1868		0.576147
	1878		0.540557
	1888		0.528743
	1898		0.466892
	1908		0.528969
	1918		0.48909
	1928		0.524906
	1938		0.483898
	1948		0.532731
	1958		0.510083
	1968		0.487509
	1978		0.427615
	1988		0.42927
	1998		0.457035
	2008		0.389767
	2018		0.484951
	2028		0.487886
	2038		0.33371
	2048		0.450941
	2058		0.511889
	2068		0.465839
	2078		0.437923
	2088		0.380737
	2098		0.39857
	2108		0.463431
	2118		0.430926
	2128		0.477728
	2138		0.462829
	2148		0.479834
	2158		0.3924
	2168		0.457412
	2178		0.438224
	2188		0.410459
	2198		0.367269
	2208		0.458465
	2218		0.382468
	2228		0.468322
	2238		0.375169
	2248		0.367419
	2258		0.394883
	2268		0.46298
	2278		0.356433
	2288		0.42754
	2298		0.354327
	2308		0.398345
	2318		0.414597
	2328		0.34605
	2338		0.432205
	2348		0.374417
	2358		0.428668
	2368		0.425282
	2378		0.422047
	2388		0.322423
	2398		0.425433
	2408		0.476749
	2418		0.323777
	2428		0.418811
	2438		0.418886
	2448		0.483446
	2458		0.369902
	2468		0.395786
	2478		0.370053
	2488		0.448834
	2498		0.404138
	2508		0.271106
	2518		0.367118
	2528		0.404364
	2538		0.31076
	2548		0.459293
	2558		0.406546
	2568		0.342965
	2578		0.310309
	2588		0.399248
	2598		0.37705
	2608		0.399323
	2618		0.321369
	2628		0.330173
	2638		0.41091
	2648		0.227163
	2658		0.260572
	2668		0.292701
	2678		0.458616
	2688		0.307073
	2698		0.370278
	2708		0.357035
	2718		0.347028
	2728		0.25997
	2738		0.336719
	2748		0.284274
	2758		0.385704
	2768		0.378104
	2778		0.373439
	2788		0.313995
	2798		0.362453
	2808		0.357713
	2818		0.337096
	2828		0.318811
	2838		0.373589
	2848		0.301655
	2858		0.289391
	2868		0.406245
	2878		0.272235
	2888		0.274868
	2898		0.336193
	2908		0.42927
	2918		0.301354
	2928		0.21076
	2938		0.265688
	2948		0.363281
	2958		0.371257
	2968		0.388563
	2978		0.257938
	2988		0.353273
	2998		0.260196
	3008		0.238826
	3018		0.297818
	3028		0.338676
