# Supplementary material for: Aficamten is a small-molecule cardiac myosin inhibitor designed to treat hypertrophic cardiomyopathy
Source: Nat Cardiovasc Res. 2024 Jul 23;3(8):1003–16. doi: 10.1038/s44161-024-00505-0 (PMC11358156; doi:10.1038/s44161-024-00505-0)
Supplement: Supplementary file 9 — Source Data Fig. 4. [file 44161_2024_505_MOESM9_ESM.xlsx]

## Sheet: F4a
Figure 4A
Cell length change (um)				Fura Ratio
Time (sec)	Pre-dose	10 μM aficamten		Time (sec)	Pre-dose	10 μM aficamten
0	0	0		0	0.76	0.74
0	-0.02	0		0	0.76	0.74
0.01	0.02	0		0.01	0.75	0.75
0.01	-0.03	-0.01		0.01	0.76	0.74
0.02	-0.01	0.02		0.02	0.76	0.74
0.02	-0.01	0.03		0.02	0.75	0.73
0.02	0.01	-0.02		0.02	0.76	0.74
0.03	-0.02	-0.01		0.03	0.76	0.74
0.03	-0.02	0.01		0.03	0.75	0.73
0.04	-0.03	-0.01		0.04	0.76	0.74
0.04	0.03	-0.01		0.04	0.75	0.75
0.04	-0.01	0		0.04	0.75	0.74
0.05	0.02	-0.03		0.05	0.75	0.74
0.05	0.01	0		0.05	0.75	0.74
0.06	0.02	-0.01		0.06	0.75	0.74
0.06	0	0		0.06	0.75	0.73
0.06	0.03	0		0.06	0.75	0.74
0.07	0.02	0.01		0.07	0.75	0.74
0.07	0.02	-0.02		0.07	0.76	0.73
0.08	0.03	0.01		0.08	0.76	0.74
0.08	0.02	0.01		0.08	0.75	0.73
0.08	0.02	-0.01		0.08	0.76	0.75
0.09	-0.02	0		0.09	0.85	0.84
0.09	-0.14	0		0.09	1.04	1.04
0.1	-0.49	-0.03		0.1	1.26	1.25
0.1	-1.09	-0.11		0.1	1.4	1.39
0.1	-1.8	-0.3		0.1	1.48	1.46
0.11	-2.54	-0.51		0.11	1.53	1.49
0.11	-3.25	-0.72		0.11	1.52	1.52
0.12	-3.82	-0.93		0.12	1.51	1.52
0.12	-4.42	-1.16		0.12	1.52	1.54
0.12	-4.97	-1.3		0.12	1.52	1.53
0.13	-5.45	-1.44		0.13	1.51	1.53
0.13	-5.89	-1.65		0.13	1.53	1.52
0.14	-6.29	-1.74		0.14	1.49	1.51
0.14	-6.68	-1.83		0.14	1.49	1.5
0.14	-7.01	-1.91		0.14	1.48	1.48
0.15	-7.29	-1.98		0.15	1.47	1.48
0.15	-7.58	-2.06		0.15	1.45	1.47
0.16	-7.87	-2.1		0.16	1.45	1.46
0.16	-8.15	-2.15		0.16	1.42	1.44
0.16	-8.37	-2.14		0.16	1.41	1.44
0.17	-8.56	-2.18		0.17	1.41	1.42
0.17	-8.74	-2.15		0.17	1.38	1.4
0.18	-8.91	-2.15		0.18	1.38	1.39
0.18	-9.08	-2.11		0.18	1.35	1.38
0.18	-9.23	-2.08		0.18	1.35	1.38
0.19	-9.36	-2.04		0.19	1.33	1.35
0.19	-9.5	-1.96		0.19	1.31	1.31
0.2	-9.6	-1.91		0.2	1.3	1.33
0.2	-9.7	-1.85		0.2	1.3	1.31
0.2	-9.81	-1.73		0.2	1.29	1.3
0.21	-9.86	-1.64		0.21	1.27	1.28
0.21	-9.94	-1.56		0.21	1.25	1.27
0.22	-9.99	-1.45		0.22	1.25	1.26
0.22	-10.04	-1.32		0.22	1.24	1.24
0.22	-10.09	-1.24		0.22	1.22	1.22
0.23	-10.11	-1.13		0.23	1.21	1.22
0.23	-10.12	-1.05		0.23	1.2	1.21
0.24	-10.12	-0.97		0.24	1.19	1.19
0.24	-10.11	-0.89		0.24	1.18	1.19
0.24	-10.09	-0.82		0.24	1.17	1.16
0.25	-10.05	-0.73		0.25	1.16	1.15
0.25	-9.98	-0.67		0.25	1.16	1.16
0.26	-9.92	-0.6		0.26	1.15	1.14
0.26	-9.81	-0.53		0.26	1.13	1.12
0.26	-9.69	-0.49		0.26	1.12	1.12
0.27	-9.56	-0.44		0.27	1.11	1.1
0.27	-9.39	-0.4		0.27	1.1	1.1
0.28	-9.21	-0.4		0.28	1.09	1.1
0.28	-9.01	-0.35		0.28	1.09	1.09
0.28	-8.78	-0.34		0.28	1.08	1.07
0.29	-8.5	-0.31		0.29	1.07	1.07
0.29	-8.23	-0.28		0.29	1.06	1.06
0.3	-7.83	-0.27		0.3	1.06	1.05
0.3	-7.44	-0.24		0.3	1.06	1.03
0.3	-7.06	-0.22		0.3	1.04	1.04
0.31	-6.67	-0.21		0.31	1.04	1.03
0.31	-6.22	-0.23		0.31	1.03	1.02
0.32	-5.74	-0.21		0.32	1.02	1.01
0.32	-5.32	-0.18		0.32	1.01	1
0.32	-4.84	-0.2		0.32	1.01	1
0.33	-4.4	-0.18		0.33	1.01	0.99
0.33	-4	-0.19		0.33	1.01	0.97
0.34	-3.67	-0.18		0.34	0.99	0.99
0.34	-3.31	-0.16		0.34	0.99	0.97
0.34	-3.02	-0.16		0.34	0.98	0.97
0.35	-2.72	-0.16		0.35	0.98	0.97
0.35	-2.44	-0.15		0.35	0.98	0.96
0.36	-2.2	-0.12		0.36	0.97	0.96
0.36	-2.01	-0.15		0.36	0.97	0.94
0.36	-1.86	-0.11		0.36	0.96	0.94
0.37	-1.71	-0.11		0.37	0.95	0.95
0.37	-1.55	-0.1		0.37	0.96	0.93
0.38	-1.46	-0.13		0.38	0.95	0.93
0.38	-1.34	-0.13		0.38	0.94	0.93
0.38	-1.27	-0.11		0.38	0.94	0.92
0.39	-1.19	-0.11		0.39	0.92	0.92
0.39	-1.15	-0.12		0.39	0.93	0.92
0.4	-1.11	-0.11		0.4	0.92	0.92
0.4	-1.04	-0.11		0.4	0.92	0.9
0.4	-0.99	-0.11		0.4	0.92	0.9
0.41	-0.96	-0.1		0.41	0.92	0.9
0.41	-0.94	-0.11		0.41	0.92	0.89
0.42	-0.88	-0.08		0.42	0.92	0.9
0.42	-0.88	-0.08		0.42	0.89	0.89
0.42	-0.87	-0.09		0.42	0.9	0.89
0.43	-0.85	-0.08		0.43	0.89	0.89
0.43	-0.81	-0.07		0.43	0.89	0.88
0.44	-0.78	-0.08		0.44	0.89	0.88
0.44	-0.81	-0.07		0.44	0.9	0.88
0.44	-0.79	-0.08		0.44	0.89	0.87
0.45	-0.78	-0.08		0.45	0.89	0.87
0.45	-0.74	-0.09		0.45	0.88	0.87
0.46	-0.77	-0.1		0.46	0.88	0.86
0.46	-0.73	-0.07		0.46	0.88	0.87
0.46	-0.75	-0.05		0.46	0.87	0.86
0.47	-0.74	-0.09		0.47	0.87	0.86
0.47	-0.72	-0.07		0.47	0.87	0.85
0.48	-0.72	-0.08		0.48	0.87	0.85
0.48	-0.71	-0.09		0.48	0.88	0.85
0.48	-0.71	-0.06		0.48	0.86	0.85
0.49	-0.68	-0.08		0.49	0.85	0.85
0.49	-0.67	-0.08		0.49	0.86	0.84
0.5	-0.68	-0.07		0.5	0.86	0.83
0.5	-0.67	-0.07		0.5	0.86	0.84
0.5	-0.66	-0.08		0.5	0.86	0.84
0.51	-0.67	-0.06		0.51	0.86	0.84
0.51	-0.65	-0.06		0.51	0.85	0.83
0.52	-0.65	-0.05		0.52	0.85	0.84
0.52	-0.67	-0.05		0.52	0.85	0.83
0.52	-0.63	-0.05		0.52	0.84	0.83
0.53	-0.62	-0.05		0.53	0.84	0.83
0.53	-0.63	-0.06		0.53	0.83	0.82
0.54	-0.62	-0.06		0.54	0.84	0.82
0.54	-0.62	-0.05		0.54	0.84	0.82
0.54	-0.59	-0.06		0.54	0.85	0.82
0.55	-0.62	-0.06		0.55	0.83	0.81
0.55	-0.56	-0.07		0.55	0.83	0.81
0.56	-0.58	-0.06		0.56	0.83	0.82
0.56	-0.56	-0.07		0.56	0.83	0.81
0.56	-0.55	-0.06		0.56	0.82	0.8
0.57	-0.55	-0.03		0.57	0.82	0.81
0.57	-0.55	-0.06		0.57	0.82	0.81
0.58	-0.52	-0.05		0.58	0.82	0.81
0.58	-0.54	-0.06		0.58	0.82	0.8
0.58	-0.53	-0.03		0.58	0.82	0.8
0.59	-0.51	-0.03		0.59	0.81	0.8
0.59	-0.53	-0.03		0.59	0.82	0.8
0.6	-0.51	-0.03		0.6	0.81	0.8
0.6	-0.51	-0.06		0.6	0.82	0.79
0.6	-0.49	-0.03		0.6	0.81	0.8
0.61	-0.47	-0.06		0.61	0.81	0.79
0.61	-0.48	-0.05		0.61	0.82	0.79
0.62	-0.44	-0.06		0.62	0.81	0.79
0.62	-0.45	-0.05		0.62	0.81	0.8
0.62	-0.46	-0.03		0.62	0.81	0.79
0.63	-0.45	-0.02		0.63	0.81	0.78
0.63	-0.44	-0.04		0.63	0.8	0.79
0.64	-0.42	-0.04		0.64	0.8	0.79
0.64	-0.43	-0.02		0.64	0.8	0.79
0.64	-0.39	-0.03		0.64	0.8	0.79
0.65	-0.42	-0.02		0.65	0.8	0.79
0.65	-0.39	-0.04		0.65	0.8	0.78
0.66	-0.4	-0.04		0.66	0.8	0.79
0.66	-0.42	-0.02		0.66	0.8	0.79
0.66	-0.39	-0.03		0.66	0.79	0.78
0.67	-0.36	-0.02		0.67	0.8	0.78
0.67	-0.36	-0.02		0.67	0.8	0.78
0.68	-0.37	-0.02		0.68	0.79	0.79
0.68	-0.34	-0.02		0.68	0.79	0.78
0.68	-0.35	-0.03		0.68	0.8	0.78
0.69	-0.34	-0.02		0.69	0.79	0.78
0.69	-0.33	-0.04		0.69	0.79	0.78
0.7	-0.32	-0.03		0.7	0.79	0.77
0.7	-0.3	-0.02		0.7	0.79	0.78
0.7	-0.3	-0.04		0.7	0.8	0.77
0.71	-0.31	-0.03		0.71	0.79	0.77
0.71	-0.31	-0.02		0.71	0.79	0.77
0.72	-0.31	-0.02		0.72	0.78	0.77
0.72	-0.28	-0.05		0.72	0.78	0.77
0.72	-0.29	0.01		0.72	0.79	0.77
0.73	-0.25	-0.01		0.73	0.79	0.77
0.73	-0.27	-0.03		0.73	0.79	0.76
0.74	-0.25	-0.02		0.74	0.78	0.77
0.74	-0.26	0		0.74	0.79	0.77
0.74	-0.24	-0.02		0.74	0.79	0.77
0.75	-0.28	-0.01		0.75	0.78	0.76
0.75	-0.24	-0.01		0.75	0.78	0.77
0.76	-0.23	-0.03		0.76	0.79	0.76
0.76	-0.25	0.01		0.76	0.78	0.76
0.76	-0.24	-0.02		0.76	0.78	0.76
0.77	-0.2	-0.02		0.77	0.78	0.77
0.77	-0.21	-0.03		0.77	0.79	0.76
0.78	-0.21	-0.05		0.78	0.78	0.76
0.78	-0.21	0.01		0.78	0.77	0.76
0.78	-0.18	-0.01		0.78	0.78	0.76
0.79	-0.21	-0.01		0.79	0.77	0.76
0.79	-0.19	0.02		0.79	0.78	0.76
0.8	-0.18	-0.03		0.8	0.77	0.75
0.8	-0.18	0		0.8	0.78	0.76
0.8	-0.19	0		0.8	0.78	0.76
0.81	-0.17	-0.01		0.81	0.78	0.76
0.81	-0.19	-0.02		0.81	0.78	0.75
0.82	-0.16	-0.01		0.82	0.77	0.76
0.82	-0.18	-0.05		0.82	0.78	0.76
0.82	-0.18	-0.01		0.82	0.78	0.75
0.83	-0.19	-0.01		0.83	0.77	0.75
0.83	-0.15	-0.01		0.83	0.77	0.75
0.84	-0.16	0		0.84	0.78	0.75
0.84	-0.14	-0.01		0.84	0.76	0.76
0.84	-0.15	0		0.84	0.77	0.75
0.85	-0.13	-0.03		0.85	0.77	0.75
0.85	-0.17	-0.01		0.85	0.76	0.75
0.86	-0.13	0		0.86	0.77	0.75
0.86	-0.13	-0.01		0.86	0.77	0.75
0.86	-0.13	-0.02		0.86	0.75	0.75
0.87	-0.13	-0.02		0.87	0.77	0.75
0.87	-0.14	-0.01		0.87	0.77	0.75
0.88	-0.11	-0.02		0.88	0.77	0.75
0.88	-0.12	0.01		0.88	0.77	0.76
0.88	-0.11	0.01		0.88	0.77	0.75
0.89	-0.09	0		0.89	0.77	0.75
0.89	-0.13	0		0.89	0.76	0.75
0.9	-0.1	-0.02		0.9	0.77	0.75

## Sheet: F4b
Figure 4B
	Fractional shortening (% of pre-dose)
Aficamten (uM)	5	1	2.5	0.5	0.1
	11.1693	31.1524	46.2234	25.2003	99.6076
	3.53283	26.9184	69.7444	86.6097	36.1774
	9.20844	64.2703	40.6075	113.236	20.9175
	4.23517	34.1554	13.1384	34.2967	45.4059
	3.07393	80.8808	10.3181	50.9145	66.0836
	2.61518	55.3263	12.5044	149.373	102.812
	2.066	71.7854	21.2565	130.628	100.333
	31.1197	76.3369	42.3629	32.1903	83.7053
	19.3976	54.7657	58.1824	96.8066	72.1814
	26.8527	40.704	33.7723	88.1047	103.527
	39.1287		15.5442	32.0691	79.6453
	17.3769			118.099	57.2777
	11.3919

## Sheet: F4c
Figure 4C
Fractional shortening, % of baseline
			Vehicle (n=4)						aficamten (1 mg/kg, PO, n=4)						aficamten (2 mg/kg, PO, n=6)							aficamten (0.5 mg/kg, PO, n=4)						aficamten (4 mg/kg, PO, n=4)
	Time
	0	0	100	102.6	102	110.8			102.9	93.2	97.5	98.6			92.7	100	101.4	102.9	105.4	101.3		99.3	90.4	108	102			100.7	116	96.4	100
	0	0	98.2	100.7	93.9	93.6			92.1	103.4	97.5	105			101.8	96.2	99.3	89.8	105.4	99.3		101.4	104.8	100	102			94.6	86	102.9	100
	0	0	101.8	96.7	104.1	95.5			105	103.4	104.9	96.4			105.5	103.8	99.3	107.3	89.3	99.3		99.3	104.8	92	96.1			104.7	98	100.7	100
	1-hr	1	85.5	96.7	106.1	103.2			57.9	54.7	64.4	77.1			60	49.1	72.4	56.9	42.9	61.6		92.8	76	72	78.4			32.2	16	24.1	49
	4-hr	4	100	86.8	85.7	99.4			72.9	97.3	73.6	83.6			72.7	62.3	68.3	81	73.2	55.6		112.2	78.1	68	100			54.4	52	50.4	76.5
	8-hr	8	89.1	98.7	98	107			83.6	107.4	86.5	83.6										101.4	102.7	88	90.2			76.5	66	76.6	78.4
	24-hr	24	103.6	96.7	104.1	107			105	103.4	104.9	111.4			89.1	96.2	111.7	105.1	80.4	97.4		107.9	104.8	106	100			108.7	112	102.9	102

## Sheet: F4d
Figure 4D
Fractional shortening (% of baseline)
		log[aficamten], uM	oral
		0.689664	60	49.1	72.4	56.9	42.9	61.6
		0.566752	72.7	62.3	68.3	81	73.2	55.6
		-1.58225	89.1	96.2	111.7	105.1	80.4	97.4
		-2.48812	90.9	100	97.2	113.9	73.2	89.4
		0.339948	57.9	54.7	64.4	77.1
		0.23306	72.9	97.3	73.6	83.6
		-0.025028	83.6	107.4	86.5	83.6
		-2.34679	105	103.4	104.9	111.4
		0.051056	92.8	76	72	78.4
		0.124423	112.2	78.1	68	100
		-0.0834145	101.4	102.7	88	90.2
		-2.1549	107.9	104.8	106	100
		1.11327	32.2	16	24.1	49
		0.916625	54.4	52	50.4	76.5
		0.648262	76.5	66	76.6	78.4
		-1.23408	108.7	112	102.9	102

## Sheet: F4e
Figure 4E
Left Ventricular Ejection Fraction (% of Baseline)
		Time (hr)	Vehicle (PO, n=8)								aficamten (0.75 mg/kg, PO, n=8)								aficamten (2 mg/kg, PO, n=8)								aficamten (3 mg/kg, PO, n=8)
		0	100	100	100	100	100	100	100	100	100	100	100	100	100	100	100	100	100	100	100	100	100	100	100	100	100	100	100	100	100	100	100	100
		2	126.9	94.2	81.7	88.3	98.8	96.3	115.2	109.7	85.1	79.5	94.5	86.8	71.2	78.8	89.7	96	57.6	56.8	52.1	46.4	64.3	62.2	79.5	74	41.2	48.8	52.9	38.3	44.1	49.4	57.3	55.3
		6	110.4	114.5	89	94.8	97.5	93.8	113.6	109.7	76.1	86.3	78.1	83.8	100	77.5	93.6	93.3	98.3	71.6	64.8	64.3	77.1	61	79.5	64.4	41.2	25	80	48.1	76.5	55.7	51.2	52.6
		24	106	95.7	87.8	92.2	100	98.8	116.7	105.6	95.5	102.7	95.9	97.1	80.8	92.5			83.05	75.68	83.1	64.29	77.14	60.98	71.23	95.89	73.5	60.7	85.7	69.1	50	67.1	61	80.3
		48	109	94.2	86.6	98.7	96.3	95	113.6	104.2	88.1	91.8	91.8	108.8	100	86.3	101.3	97.3	98.3	86.5	80.3	67.9	78.6	84.1	95.9	95.9	79.4	92.9	100	63	92.6	84.8	72	96.1
	0
	10
	20
	30
	40
	50
	60
	70
	80
	90

## Sheet: F4f
Figure 4F
Left Ventricular Ejection Fraction (% of Baseline)
		Exposure (uM)	aficamten (0.75, 2 & 3 mg/kg po)
Time (hr)			1001	1002	1003	1004	1005	1006	1007	1008
	0.75 mg/kg*
-2*			100	100	100	100	100	100	100	100
2*		-0.526513	85.1	79.5	94.5	86.8	71.2	78.8	89.7	96
6*		-0.622057	76.1	86.3	78.1	83.8	100	77.5	93.6	93.3
24*		-0.853872	95.5	102.7	95.9	97.1	80.8	92.5
48*		-1.09691	88.1	91.8	91.8	108.8	100	86.3	101.3	97.3
	2 mg/kg*
-2*		-2.31203	100	100	100	100	100	100	100	100
2*		-0.00436481	57.6	56.8	52.1	46.4	64.3	62.2	79.5	74
6*		-0.115771	98.3	71.6	64.8	64.3	77.1	61	79.5	64.4
24*		-0.340084	83.05	75.68	83.1	64.29	77.14	60.98	71.23	95.89
48*		-0.531468	98.3	86.5	80.3	67.9	78.6	84.1	95.9	95.9
	3 mg/kg*
-2*		-1.47341	100	100	100	100	100	100	100	100
2*		0.0798715	41.2	48.8	52.9	38.3	44.1	49.4	57.3	55.3
6*		-0.0357082	41.2	25	80	48.1	76.5	55.7	51.2	52.6
24*		-0.334299	73.5	60.7	85.7	69.1	50	67.1	61	80.3
48*		-0.544944	79.4	92.9	100	63	92.6	84.8	72	96.1

## Sheet: F4g
Figure 4G
Fractional Shortening (% of Baseline)
			WT aficamten (0.25mg/kg, PO, n=7)									WT aficamten (0.5mg/kg, PO, n=4)									WT aficamten (1mg/kg, PO, n=4)									R403Q aficamten (0.25mg/kg, PO, n=7)									R403Q aficamten (0.5mg/kg, PO, n=4)_21249									R403Q aficamten (1mg/kg, PO, n=4)_21249
			6217	2111	2113	9315	9317	9320	5498			2115	6115	5498	9317						9325	2115	6115	6217	2111					4318	4327	2114	9316	9321	9322	5180			2115	6115	5498	9316						2114	4318
	0	0	100	100	100	100	100	100	100			100	100	100	100						100	100	100	100	100					100	100	100	100	100	100	100			100	100	100	100						100	100
	1-hr	1	88.7	96.8	78.9	90.9	84.5	69.3	84.2			73.7	65.8	59.6	65.9						45.6	43.9	50.6	53	53.2					83.8	69.2	88.1	79.3	76.5	92.3	69.2			42.6	63.3	90.4	77.4						44.6	35
	4-hr	4	97.6	92.6	87.6	110.1	95	81.7	97.9			81	72.8	79.4	75.2						67.7	52.6	70	73.3	60.8					95.6	87	94.7	90.5	97.9	88.9	78			67.9	80	75.9	82.9						66.4	44.3
	8-hr	8	102.1	85.6	100.2	97.3	94.5	80	94.1			74.9	77.2	87	100.2						74.2	74.1	74.6	81.6	81.2					103	86.2	110	99.6	99.5	101.5	85.9			86.7	61.5	87.9	89.7						62.2	63.8
	24-hr	24	98.5	90.5	94.3	102.6	108	84.6	94.3			112.2	92	91.4	98.6						85.1	97.1	100.4	110.8	98.5					91.6	105.5	101.7	105.6	102.6	108	97.8			111.1	90.7	115.1							90.9	95.2
[truncated: 14 more columns]

## Sheet: F4h
Figure 4H
Fractional Shortening (% of Baseline)
		log[aficamten], uM	WT							R403Q
	0.25 mg/kg**
		-0.677781	88.7	96.8	78.9	90.9	84.5	69.3	84.2
		-1	97.6	92.6	87.6	110.1	95	81.7	97.9
		-1	102.1	85.6	100.2	97.3	94.5	80	94.1
			98.5	90.5	94.3	102.6	108	84.6	94.3
	0.5 mg/kg**
		-0.49485	73.7	65.8	59.6	65.9
		-0.60206	81	72.8	79.4	75.2
		-1	74.9	77.2	87	100.2
		-2	112.2	92	91.4	98.6
	1 mg/kg***
		-0.124939	45.6	43.9		53	53.2
		-0.142668	67.7	52.6		73.3	60.8
		-0.769551	74.2	74.1		81.6	81.2
		-0.958607	85.1	97.1		110.8	98.5
	1.5 mg/kg****
		0.194514	22.7	27.2
		0.155336	48.4	38.1
		-0.0154727	52	58.3
		-0.431798		93
	0.25 mg/kg***
		-0.69897								83.8	69.2	88.1	79.3	76.5	92.3	69.2
		-0.60206								95.6	87	94.7	90.5	97.9	88.9	78
		-0.920819								103	86.2	110	99.6	99.5	101.5	85.9
		-1.22185								91.6	105.5	101.7	105.6	102.6	108	97.8
	0.5 mg/kg***
		-0.60206								42.6	63.3	90.4	77.4
		-1.09691								86.7	61.5	87.9	89.7
	1 mg/kg****
		-0.251812								44.6	35	58	53.1
		-0.431798								66.4	44.3	62.5	70.9
		-0.958607								62.2	63.8	88.8	86.9
		-2								90.9	95.2	83.1	107.5
	1.5 mg/kg*****
		0.217484								24.4	21.2
		0.113943								47.3	47.8
		-0.00877392								59.4	54.8
		-0.552842									93.1
