# Supplementary material for: Aficamten is a small-molecule cardiac myosin inhibitor designed to treat hypertrophic cardiomyopathy
Source: Nat Cardiovasc Res. 2024 Jul 23;3(8):1003–16. doi: 10.1038/s44161-024-00505-0 (PMC11358156; doi:10.1038/s44161-024-00505-0)
Supplement: Supplementary file 10 — Source Data Extended Data Fig. 1. [file 44161_2024_505_MOESM10_ESM.xlsx]

## Sheet: S1
Figure S1
Normalized ATPase Activity (vehicle = 1)
	Aficamten (mol/L)	5 μM actin				15 μM actin				45 μM actin
	7.8e-08	0.956008	0.961449	0.964334	0.957785	0.947481	0.931298	0.948523	0.952494	0.946536	0.904531	0.938699	0.910031
	1.56e-07	0.907751	0.912286	0.907977	0.901774	0.87469	0.871161	0.894497	0.893962	0.870098	0.877195	0.878214	0.850579
	3.13e-07	0.833535	0.831638	0.8416	0.823203	0.7691	0.761135	0.794056	0.801773	0.760094	0.78588	0.754547	0.742226
	6.25e-07	0.68873	0.701946	0.717179	0.678581	0.600109	0.595425	0.631528	0.662476	0.556823	0.590919	0.596444	0.546942
	1.25e-06	0.563724	0.513282	0.583783	0.494847	0.410681	0.38784	0.433236	0.478854	0.383474	0.371058	0.374635	0.482688
	2.5e-06	0.342565	0.32449	0.350199	0.301152	0.22915	0.211864	0.233455	0.282519	0.204636	0.189897	0.213751	0.208576
	5e-06	0.200424	0.185591	0.216438	0.177967	0.100947	0.113171	0.117782	0.151078	0.114661	0.102972	0.108631	0.103448
	1e-05	0.149848		0.147726	0.121085	0.062804	0.070272	0.07157	0.091333	0.063874	0.040392	0.072275	0.056971
	2e-05	0.120174	0.107654	0.111632	0.105444	0.044686	0.058887	0.05502	0.07115	0.039963	0.023877	0.05011	0.033426
	4e-05	0.105189	0.100811	0.108305	0.099036	-0.01678	0.044676	0.040446	0.057488	0.035377	-0.01477	0.026694	0.020387
	Mavacamten (mol/L)	5 μM actin				15 μM actin				45 μM actin
	7.8e-08	0.892151	0.891855	0.881887	0.88222	0.893748	0.87965	0.884381	0.88089	0.894055	0.923538	0.884829	0.903903
	1.56e-07	0.779833	0.809689	0.800749	0.782048	0.778205	0.781234	0.785168	0.788359	0.818613	0.840792	0.822481	0.811465
	3.13e-07	0.656532	0.684631	0.652908	0.648819	0.642777	0.641251	0.636698	0.651585	0.685098	0.705825	0.671787	0.69314
	6.25e-07	0.495067	0.521381	0.518157	0.492926	0.4723	0.483532	0.475139	0.495485	0.533317	0.560163	0.495635	0.527153
	1.25e-06	0.357986	0.370489	0.377504	0.354531	0.332335	0.338223	0.317242	0.361301	0.372732	0.395341	0.3543	0.367986
	2.5e-06	0.257533	0.250672	0.277403	0.260349	0.21662	0.214588	0.212916	0.233522	0.234629	0.247081	0.228949	0.25197
	5e-06	0.203888	0.209036	0.227045	0.189169	0.152306	0.141885	0.149654	0.17593	0.154818	0.167448	0.161041	0.167871
	1e-05	0.16723	0.177728	0.182868	0.192398	0.111886	0.122796	0.123036	0.12725	0.114639	0.103648	0.111507	0.113856
	2e-05	0.14475	0.159606	0.152235	0.141623	0.087432	0.079522	0.09309	0.117178	0.097595	0.091225	0.089116	0.088134
	4e-05	0.138187	0.122162	0.141724	0.144376	0.091571	0.073987	0.079046	0.112031	0.0776347	0.0713407	0.0694397	0.0721259
	Blebbistatin (mol/L)	5 μM actin				15 μM actin				45 μM actin
	7.8e-08	0.943131	0.96622	0.925542	0.956966	0.93448	0.93944	0.952744	0.948075	0.935434	1.00394	0.909602	0.976044
	1.56e-07	0.892318	0.91613	0.897927	0.904786	0.870226	0.888215	0.887168	0.897829	0.889919	0.959595	0.861891	0.92224
	3.13e-07	0.823618	0.838646	0.829808	0.838751	0.787264	0.808048	0.799088	0.82638	0.809362	0.881505	0.787273	0.832209
	6.25e-07	0.707625	0.722443	0.717734	0.71702	0.663933	0.684313	0.657121	0.70016	0.677967	0.729479	0.684247	0.696234
	1.25e-06	0.558427	0.573341	0.552827	0.547953	0.49573	0.516369	0.517735	0.549883	0.523285	0.536911	0.492836	0.526942
	2.5e-06	0.380362	0.372628	0.38495	0.372242	0.31126	0.328843	0.296612	0.400818	0.343581	0.365186	0.340248	0.340579
	5e-06	0.238779	0.244974	0.273683	0.234743	0.18645	0.193012	0.173332	0.222747	0.199508	0.216529	0.189538	0.212708
	1e-05	0.171607	0.173161	0.19465	0.17498	0.110798	0.128828	0.112327	0.166273	0.109349	0.122267	0.115787	0.121951
	2e-05	0.133626	0.130065	0.137382	0.129042	0.049769	0.079449	0.081951	0.103646	0.070332	0.057374	0.070646	0.07009
	4e-05	0.110342	0.106703	0.117288	0.092298	0.049189	0.053336	0.040813	0.083799	0.0476042	0.0382339	0.0313952	0.0418487

## Sheet: S1_raw
Figure S1
ATPase Activity (uM/sec)
	Aficamten (mol/L)	5 μM actin				15 μM actin				45 μM actin
	7.8e-08	0.100009	0.121605	0.102359	0.119154	0.228368	0.260545	0.228224	0.258574	0.402491	0.39316	0.401471	0.441662
	1.56e-07	0.0949606	0.115387	0.0963774	0.112186	0.210823	0.243721	0.215225	0.242685	0.369988	0.381278	0.375602	0.412808
	3.13e-07	0.0871968	0.105186	0.0893318	0.102411	0.185374	0.212939	0.191057	0.217658	0.323211	0.341588	0.322711	0.360222
	6.25e-07	0.0720487	0.0887828	0.0761251	0.0844194	0.144642	0.16658	0.151952	0.179843	0.236775	0.256847	0.255092	0.265445
	1.25e-06	0.0589716	0.0649203	0.0619657	0.0615619	0.0989851	0.108504	0.104241	0.129995	0.163063	0.161283	0.160227	0.234261
	2.5e-06	0.035836	0.0410418	0.0371719	0.0374651	0.0552312	0.0592721	0.0561715	0.0766955	0.0870165	0.0825399	0.0914186	0.101227
	5e-06	0.0209665	0.0234737	0.0229738	0.0221401	0.0243308	0.0316615	0.0283396	0.0410133	0.0487567	0.0447573	0.0464601	0.0502062
	1e-05	0.0156758		0.0156804	0.0150636	0.0151375	0.0196598	0.0172204	0.0247942	0.0271606	0.0175566	0.0309112	0.0276493
	2e-05	0.0125715	0.0136161	0.0118492	0.0131178	0.0107704	0.0164746	0.0132382	0.0193152	0.0169934	0.0103785	0.0214315	0.0162225
	4e-05	0.011004	0.0127506	0.011496	0.0123207	-0.00404376	0.0124989	0.00973181	0.0156063	0.0150431	-0.00642204	0.0114169	0.0098943
	Mavacamten (mol/L)	5 μM actin				15 μM actin				45 μM actin
	7.8e-08	0.0933287	0.112803	0.093608	0.109753	0.215417	0.246096	0.212791	0.239136	0.380175	0.401422	0.378431	0.438688
	1.56e-07	0.081579	0.10241	0.0849956	0.0972913	0.187568	0.218563	0.188919	0.214016	0.348095	0.365455	0.351765	0.393825
	3.13e-07	0.0686804	0.0865928	0.069303	0.0807169	0.154926	0.1794	0.153196	0.176886	0.291321	0.306791	0.287315	0.336399
	6.25e-07	0.0517895	0.0659448	0.0549999	0.0613229	0.113837	0.135276	0.114323	0.13451	0.22678	0.243478	0.211977	0.255841
	1.25e-06	0.0374492	0.0468598	0.0400702	0.0441057	0.0801016	0.0946233	0.0763315	0.0980827	0.158495	0.171837	0.15153	0.178593
	2.5e-06	0.0269408	0.0317052	0.029445	0.032389	0.0522111	0.0600343	0.0512297	0.0633945	0.0997702	0.107395	0.0979188	0.122288
	5e-06	0.021329	0.026439	0.0240997	0.0235338	0.0367097	0.0396946	0.0360081	0.0477599	0.0658325	0.0727825	0.0688754	0.0814721
	1e-05	0.0174941	0.0224793	0.0194106	0.0239355	0.0269675	0.034354	0.0296036	0.0345446	0.0487473	0.0450513	0.0476903	0.0552574
	2e-05	0.0151425	0.0201871	0.016159	0.0176188	0.0210734	0.0222476	0.0223983	0.0318104	0.0414999	0.0396513	0.0381137	0.042774
	4e-05	0.0144558	0.0154512	0.0150434	0.0179612	0.0220711	0.0206989	0.0190191	0.030413	0.0330122	0.0310087	0.0296986	0.0350046
	Blebbistatin (mol/L)	5 μM actin				15 μM actin				45 μM actin
	7.8e-08	0.0986617	0.122208	0.0982418	0.119052	0.225235	0.262823	0.229239	0.257375	0.39777	0.436369	0.389026	0.4737
	1.56e-07	0.0933462	0.115873	0.0953106	0.112561	0.209748	0.248492	0.213461	0.243734	0.378416	0.417094	0.368621	0.447587
	3.13e-07	0.0861594	0.106073	0.0880801	0.104346	0.189752	0.226064	0.192268	0.224338	0.344161	0.383152	0.336707	0.403893
	6.25e-07	0.0740253	0.0913753	0.076184	0.0892015	0.160026	0.191447	0.15811	0.190073	0.288289	0.317073	0.292645	0.3379
	1.25e-06	0.0584176	0.0725167	0.0586799	0.0681686	0.119484	0.144462	0.124572	0.149277	0.222514	0.233372	0.21078	0.255738
	2.5e-06	0.03979	0.0471304	0.0408606	0.046309	0.075022	0.0919988	0.0713678	0.10881	0.1461	0.15873	0.14552	0.165292
	5e-06	0.0249789	0.0309845	0.0290501	0.0292034	0.0449393	0.053998	0.0417053	0.0604693	0.084836	0.0941158	0.0810633	0.103233
	1e-05	0.017952	0.0219015	0.0206612	0.0217686	0.0267053	0.0360417	0.027027	0.0451382	0.0464982	0.0531441	0.0495208	0.0591859
	2e-05	0.0139787	0.0164508	0.0145824	0.0160536	0.0119955	0.022227	0.0197183	0.0281368	0.0299069	0.0249379	0.0302143	0.0340165
	4e-05	0.0115429	0.0134959	0.0124496	0.0114824	0.0118558	0.0149215	0.00982007	0.0227489	0.0202425	0.0166186	0.0134274	0.0203103
