# Supplementary material for: Aficamten is a small-molecule cardiac myosin inhibitor designed to treat hypertrophic cardiomyopathy
Source: Nat Cardiovasc Res. 2024 Jul 23;3(8):1003–16. doi: 10.1038/s44161-024-00505-0 (PMC11358156; doi:10.1038/s44161-024-00505-0)
Supplement: Supplementary file 11 — Source Data Extended Data Fig. 2. [file 44161_2024_505_MOESM11_ESM.xlsx]

## Sheet: S2
Figure S2
Fluorescence (AU)
	Wavelength (nm)	S1 + blebbistatin	S1 + blebbistatin + aficamten	Blebbistatin
	515	1.78934	0.478187	0.111146
	516	1.83015	0.498108	0.108853
	517	1.88838	0.506854	0.108048
	518	1.94899	0.511311	0.107203
	519	1.99105	0.523351	0.102176
	520	2.03606	0.526085	0.106218
	521	2.0705	0.53764	0.103121
	522	2.1036	0.553608	0.102276
	523	2.14257	0.551302	0.100507
	524	2.19319	0.569547	0.0999436
	525	2.21656	0.569011	0.10477
	526	2.26207	0.579912	0.099441
	527	2.28145	0.581602	0.103965
	528	2.32142	0.589561	0.0979533
	529	2.34213	0.601567	0.0995817
	530	2.3722	0.597667	0.0981342
	531	2.38671	0.60588	0.0977321
	532	2.41473	0.608646	0.100587
	533	2.42633	0.614778	0.0954204
	534	2.45064	0.609224	0.0980136
	535	2.46517	0.617607	0.0954405
	536	2.47479	0.613229	0.0992601
	537	2.48787	0.623845	0.0976718
	538	2.48708	0.6218	0.0980538
	539	2.48674	0.622151	0.0962043
	540	2.50862	0.625022	0.0965863
	541	2.51869	0.62306	0.0936717
	542	2.49792	0.626593	0.0989987
	543	2.51414	0.635727	0.0960636
	544	2.50744	0.631201	0.0978528
	545	2.51477	0.632854	0.100306
	546	2.5057	0.633267	0.0944756
	547	2.5005	0.629196	0.100889
	548	2.49451	0.623287	0.09731
	549	2.49989	0.632379	0.0990389
	550	2.4953	0.629775	0.0967873
	551	2.47768	0.614571	0.0959832
	552	2.4537	0.610008	0.0945359
	553	2.45571	0.61645	0.0964254
	554	2.44119	0.609121	0.0951992
	555	2.43307	0.612052	0.0956214
	556	2.41617	0.610297	0.0960435
	557	2.41243	0.604084	0.0937319
	558	2.37438	0.599029	0.0959229
	559	2.35751	0.594408	0.0933702
	560	2.35187	0.593108	0.0952797
	561	2.33634	0.590468	0.0961842
	562	2.32462	0.572864	0.0932295
	563	2.3031	0.576676	0.0924858
	564	2.26422	0.571277	0.095943
	565	2.23391	0.572143	0.0967672
	566	2.23677	0.559001	0.0945761
	567	2.22161	0.555254	0.0921442
	568	2.18563	0.553525	0.0948374
	569	2.16665	0.542906	0.0926064
	570	2.1281	0.547371	0.095541
	571	2.11701	0.537455	0.0966265
	572	2.08074	0.536612	0.0959631
	573	2.0615	0.538011	0.097893
	574	2.0419	0.521131	0.0943952
	575	2.01011	0.525653	0.0958023
	576	1.9819	0.51168	0.0949982
	577	1.96549	0.505416	0.0992198
	578	1.92135	0.50209	0.0949178
	579	1.90692	0.497595	0.0948173
	580	1.87432	0.489365	0.0954807
	581	1.84151	0.486514	0.0971692
	582	1.81819	0.481796	0.0970486
	583	1.80846	0.471995	0.0960033
	584	1.77556	0.465806	0.0973301
	585	1.75019	0.47054	0.0977321
	586	1.70548	0.459761	0.0983151
	587	1.68449	0.459741	0.101251
	588	1.66434	0.445283	0.0960837
	589	1.64489	0.450668	0.0982548
	590	1.62207	0.439593	0.0983554
	591	1.59275	0.432657	0.0980739
	592	1.56386	0.431	0.100386
	593	1.54082	0.430079	0.0961842
	594	1.50958	0.417156	0.100487
	595	1.49015	0.409574	0.0999839
	596	1.47482	0.409288	0.0999839
	597	1.44646	0.401811	0.100265
	598	1.41178	0.395767	0.100326
	599	1.3931	0.394092	0.096144
	600	1.37132	0.383111	0.0968878
	601	1.33764	0.378704	0.0985564
	602	1.31728	0.377542	0.0983956
	603	1.30618	0.369649	0.0991394
	604	1.28313	0.372565	0.099441
	605	1.25156	0.357153	0.0973904
	606	1.2373	0.353384	0.0996823
	607	1.21665	0.351102	0.0994209
	608	1.1756	0.342874	0.0984961
	609	1.15974	0.337275	0.0984358
	610	1.13777	0.336521	0.100125
	611	1.10803	0.334873	0.100185
	612	1.09889	0.324129	0.0999436
	613	1.05922	0.320671	0.0980136
	614	1.03539	0.313187	0.0950384
	615	1.0223	0.309304	0.0971491
	616	0.999404	0.308166	0.0965461
	617	0.987934	0.298107	0.0970486
	618	0.957406	0.291486	0.0982548
	619	0.941467	0.290572	0.0957822
	620	0.915454	0.283953	0.0955008
	621	0.901056	0.280563	0.0933501
	622	0.871413	0.273927	0.0917221
	623	0.853034	0.269119	0.0926064
	624	0.840478	0.265935	0.0892503
	625	0.807547	0.260034	0.0897125
	626	0.794873	0.249311	0.0883461
	627	0.774337	0.252817	0.0867789
	628	0.752783	0.240215	0.0891298
	629	0.742035	0.237784	0.088748
	630	0.713065	0.237157	0.0851113
	631	0.703853	0.231973	0.0853926
	632	0.683017	0.222197	0.0833635
	633	0.66829	0.227641	0.0835242
	634	0.66299	0.222946	0.0822587
	635	0.640275	0.214995	0.0837854
	636	0.630188	0.213012	0.0807522
	637	0.615088	0.210343	0.082098
	638	0.606334	0.198112	0.081174
	639	0.585952	0.198698	0.0834037
	640	0.564417	0.192171	0.0772978
	641	0.55406	0.193565	0.0778802
	642	0.541405	0.188575	0.0755508
	643	0.523371	0.183385	0.0753299
	644	0.507285	0.177691	0.075591
	645	0.499339	0.176823	0.074326
	646	0.487068	0.17214	0.0739244
	647	0.476403	0.167418	0.0724989
	648	0.458286	0.164392	0.0708125
	649	0.455316	0.160337	0.0710936
	650	0.438959	0.158986	0.0697686
	651	0.428484	0.153763	0.0689255
	652	0.409615	0.149327	0.0680825
	653	0.399749	0.147191	0.0701902
	654	0.395746	0.145457	0.0654332
	655	0.378051	0.138747	0.0666775
	656	0.374767	0.142314	0.0660152
	657	0.359925	0.130086	0.0636872
	658	0.344055	0.133812	0.0631454
	659	0.339962	0.127227	0.0607375
	660	0.326957	0.128374	0.061199
	661	0.318718	0.123643	0.0621621
	662	0.313411	0.122194	0.0573469
	663	0.305179	0.119718	0.0559829
	664	0.295507	0.119557	0.0578685
	665	0.289414	0.109154	0.0550401
	666	0.275672	0.111649	0.0539971
	667	0.266888	0.110321	0.0530544
	668	0.26488	0.100909	0.053255
	669	0.258189	0.102739	0.0536361
	670	0.244813	0.0999034	0.0513297
	671	0.238027	0.0981744	0.0496652
	672	0.238291	0.0953199	0.0491639
	673	0.228714	0.0914006	0.0498658
	674	0.220942	0.0934305	0.0500863
	675	0.217867	0.0913202	0.0470786
	676	0.20646	0.0890695	0.0478806
	677	0.20268	0.083243	0.0454346
	678	0.195566	0.0858948	0.0449935
	679	0.192777	0.0819775	0.0450136
	680	0.188252	0.0767958	0.0440313
	681	0.178983	0.0807522	0.0446126
	682	0.1765	0.077579	0.0429889
	683	0.175834	0.0774585	0.0443921
	684	0.166792	0.0742256	0.0401426
	685	0.157332	0.0713144	0.038399
	686	0.159772	0.0681427	0.0390403
	687	0.157191	0.0666374	0.0381385
	688	0.146929	0.0680223	0.0389401
	689	0.139291	0.0649716	0.0386796
	690	0.139352	0.0669384	0.0377577
	691	0.139473	0.0628845	0.0377176
	692	0.136169	0.0602961	0.0334897
	693	0.130147	0.0584704	0.035293
	694	0.123502	0.0586108	0.0341308
	695	0.120563	0.0594735	0.0333895
	696	0.117061	0.0551805	0.0329688
	697	0.11354	0.0541977	0.0324278
	698	0.111267	0.0528539	0.0302642
	699	0.108229	0.0501465	0.0327484
	700	0.106318	0.0525731	0.0316465
