# Supplementary material for: Aficamten is a small-molecule cardiac myosin inhibitor designed to treat hypertrophic cardiomyopathy
Source: Nat Cardiovasc Res. 2024 Jul 23;3(8):1003–16. doi: 10.1038/s44161-024-00505-0 (PMC11358156; doi:10.1038/s44161-024-00505-0)
Supplement: Supplementary file 12 — Source Data Extended Data Fig. 4. [file 44161_2024_505_MOESM12_ESM.xlsx]

## Sheet: S4a
Figure S4A
	Phosphate Release Amplitude (uM)
	Age Time (sec)	DMSO, Afast					DMSO, Aslow					Aficamten, Afast					Aficamten, Aslow
	2	0.49	0.49	0.5	0.5	0.49	0.07	0.06	0.06	0.05	0.05	0.45	0.44	0.47	0.46	0.45	0.05	0.05	0.06	0.05	0.05
	10	0.39	0.39	0.39	0.4	0.39	0.06	0.06	0.06	0.06	0.06	0.27	0.26	0.28	0.26	0.26	0.08	0.07	0.09	0.06	0.07
	20	0.31	0.32	0.32	0.32	0.32	0.06	0.1	0.1	0.11	0.1	0.18	0.18	0.19	0.19	0.18	0.1	0.08	0.1	0.07	0.08
	30	0.31	0.3	0.29	0.27	0.29	0.13	0.14	0.12	0.14	0.11	0.16	0.14	0.17	0.17	0.11	0.08	0.08	0.08	0.08	0.11
	Phosphate Release Rate (s-1)
	Age Time (sec)	DMSO, kfast					DMSO, kslow					Aficamten, kfast					Aficamten, kslow
	2	1.77	1.75	1.67	1.65	1.62	0.097	0.113	0.145	0.135	0.133	1.7	1.67	1.57	1.58	1.6	0.164	0.174	0.221	0.198	0.2
	10	1.78	1.74	1.73	1.59	1.61	0.198	0.202	0.212	0.22	0.215	1.49	1.59	1.44	1.51	1.5	0.195	0.221	0.227	0.188	0.227
	20	1.66	1.55	1.54	1.47	1.47	0.184	0.232	0.248	0.247	0.243	1.12	1.17	1.12	1.11	1.14	0.195	0.189	0.222	0.194	0.24
	30	1.37	1.35	1.4	1.44	1.4	0.269	0.257	0.255	0.298	0.265	0.88	0.94	0.88	0.87	0.88	0.155	0.166	0.177	0.186	0.217

## Sheet: S4b
Figure S4B
	Phosphate Release Amplitude (uM)
	Age Time (sec)	DMSO, Afast					DMSO, Aslow					Blebbistatin, Afast					Blebbistatin, Aslow					Mavacamten, Afast
	2	0.55	0.54	0.54	0.55	0.54	0.06	0.05	0.06	0.05	0.05	0.3	0.3	0.31	0.32	0.31	0.04	0.04	0.04	0.04	0.04	0.62	0.62	0.61	0.63	0.61
	30	0.31	0.31	0.31	0.3	0.29	0.14	0.15	0.14	0.19	0.22	0.14	0.14	0.14	0.17	0.11	0.08	0.08	0.09	0.09	0.08	0.73	0.7	0.69	0.67	0.68
	Phosphate Release Rate (s-1)
	Age Time (sec)	DMSO, kfast					DMSO, kslow					Blebbistatin, kfast					Blebbistatin, kslow					Mavacamten, kfast
	2	1.63	1.64	1.6	1.55	1.55	0.17	0.15	0.18	0.18	0.17	1.67	1.6	1.56	1.52	1.56	0.12	0.13	0.13	0.14	0.14	0.18	0.18	0.18	0.19	0.18
	30	1.36	1.33	1.34	1.41	1.33	0.27	0.27	0.27	0.29	0.27	0.62	0.61	0.63	0.52	0.66	0.05	0.05	0.07	0.06	0.05	0.22	0.21	0.21	0.21	0.21

## Sheet: S4c
Figure S4C
Released Phosphate (uM)
Age time: 2 sec
	Time (sec)	Vehicle	Blebbistatin	Mavacamten
		-0.223869
	0.039063	0.000515169
	0.078127	0.0248998
	0.11719	0.0502576
	0.156253	0.0787064
	0.195316	0.10664
	0.23438	0.132227
	0.273443	0.15581
	0.312506	0.177848
	0.35157	0.197768
	0.390633	0.217058
	0.429696	0.234459
	0.46876	0.251059
	0.507823	0.266056
	0.546886	0.280538
	0.585949	0.294677
	0.625013	0.307728
	0.664076	0.319805
	0.703139	0.331425
	0.742203	0.342416
	0.781266	0.352318
	0.820329	0.36182
	0.859392	0.371151
	0.898456	0.379737
	0.937519	0.388037
	0.976582	0.395764
	1.01565	0.403148
	1.05471	0.410132
	1.09377	0.4166
	1.13284	0.422667
	1.1719	0.428334
	1.21096	0.433715
	1.25002	0.438981
	1.28909	0.443503
	1.32815	0.44814
	1.36722	0.452089
	1.40628	0.45644
	1.44534	0.459931
	1.4844	0.463766
	1.52347	0.467716
	1.56253	0.470635
	1.6016	0.474013
	1.64066	0.47739
	1.67972	0.479851
	1.71879	0.482198
	1.75785	0.48506
	1.79691	0.487407
	1.83597	0.489124
	1.87504	0.491414
	1.9141	0.493475
	1.95317	0.495135
	1.99223	0.496852
	2.03129	0.498798
	2.07036	0.500458
	2.10942	0.502118
	2.14848	0.503434
	2.18755	0.504637
	2.22661	0.506125
	2.26567	0.507155
	2.30473	0.508758
	2.3438	0.509845
	2.38286	0.510876
	2.42192	0.512192
	2.46099	0.512765
	2.50005	0.514139
	2.53911	0.514654
	2.57818	0.51557
	2.61724	0.5166
	2.6563	0.517516
	2.69537	0.517802
	2.73443	0.518832
	2.77349	0.519519
	2.81256	0.51992
	2.85162	0.520893
	2.89068	0.521351
	2.92975	0.522095
	2.96881	0.522381
	3.00787	0.522954
	3.04694	0.523183
	3.086	0.52427
	3.12506	0.524843
	3.16413	0.525129
	3.20319	0.525644
	3.24225	0.526331
	3.28132	0.526331
	3.32038	0.527018
	3.35944	0.527418
	3.39851	0.528048
	3.43757	0.528678
	3.47663	0.528678
	3.5157	0.528907
	3.55476	0.529594
	3.59382	0.529594
	3.63289	0.530052
	3.67195	0.530624
	3.71101	0.531139
	3.75008	0.531368
	3.78914	0.531712
	3.8282	0.531998
	3.86727	0.532227
	3.90633	0.532971
	3.94539	0.533028
	3.98446	0.533028
	4.02352	0.533486
	4.06258	0.533486
	4.10165	0.533429
	4.14071	0.5336
	4.17977	0.534459
	4.21884	0.534574
	4.2579	0.535089
	4.29696	0.535432
	4.33603	0.535776
	4.37509	0.535776
	4.41415	0.535432
	4.45322	0.535489
	4.49228	0.536005
	4.53134	0.535947
	4.57041	0.536234
	4.60947	0.536463
	4.64853	0.536348
	4.68759	0.53652
	4.72666	0.536691
	4.76572	0.536463
	4.80478	0.537207
	4.84385	0.537378
	4.88291	0.537092
	4.92197	0.537436
	4.96104	0.538122
	5.0001	0.538409
	5.03916	0.538351
	5.07823	0.539038
	5.11729	0.539153
	5.15635	0.539439
	5.19542	0.539325
	5.23448	0.539096
	5.27355	0.539382
	5.31261	0.539439
	5.35167	0.538809
	5.39074	0.539554
	5.4298	0.540011
	5.46886	0.539782
	5.50793	0.539897
	5.54699	0.540011
	5.58605	0.540355
	5.62511	0.540412
	5.66418	0.540698
	5.70324	0.540641
	5.7423	0.540985
	5.78137	0.541271
	5.82043	0.540985
	5.85949	0.541271
	5.89856	0.541671
	5.93762	0.5415
	5.97668	0.541557
	6.01575	0.541442
	6.05481	0.542187
	6.09387	0.542072
	6.13294	0.542187
	6.172	0.542244
	6.21106	0.542702
	6.25013	0.542759
	6.28919	0.542473
	6.32825	0.542873
	6.36732	0.542587
	6.40638	0.542645
	6.44544	0.54253
	6.48451	0.542702
	6.52357	0.542759
	6.56263	0.543274
	6.6017	0.543102
	6.64076	0.542873
	6.67982	0.543274
	6.71889	0.543389
	6.75795	0.543389
	6.79701	0.543274
	6.83608	0.543904
	6.87514	0.54419
	6.9142	0.544247
	6.95327	0.544591
	6.99233	0.544762
	7.03139	0.544362
	7.07046	0.544476
	7.10952	0.545049
	7.14858	0.54482
	7.18765	0.545278
	7.22671	0.544934
	7.26577	0.54522
	7.30484	0.54482
	7.3439	0.544934
	7.38296	0.54522
	7.42203	0.545163
	7.46109	0.545278
	7.50015	0.545621
	7.53922	0.545793
	7.57828	0.546251
	7.61734	0.546193
	7.65641	0.546251
	7.69547	0.546365
	7.73453	0.546193
	7.7736	0.546422
	7.81266	0.546766
	7.85172	0.546709
	7.89079	0.547052
	7.92985	0.546709
	7.96891	0.547052
	8.00798	0.546938
	8.04704	0.547167
	8.0861	0.547167
	8.12517	0.547052
	8.16423	0.547281
	8.20329	0.547224
	8.24235	0.547052
	8.28142	0.546995
	8.32048	0.547224
	8.35955	0.547109
	8.39861	0.54751
	8.43767	0.547338
	8.47673	0.54751
	8.5158	0.547739
	8.55486	0.54814
	8.59393	0.547853
	8.63299	0.548254
	8.67205	0.548483
	8.71111	0.548598
	8.75018	0.548598
	8.78924	0.54854
	8.82831	0.54814
	8.86737	0.548369
	8.90643	0.549056
	8.94549	0.548884
	8.98456	0.549342
	9.02362	0.548769
	9.06268	0.549342
	9.10175	0.548769
	9.14081	0.54917
	9.17987	0.549056
	9.21894	0.548769
	9.258	0.548941
	9.29706	0.549227
	9.33613	0.549113
	9.37519	0.549284
	9.41425	0.549628
	9.45332	0.549284
	9.49238	0.549742
	9.53144	0.549571
	9.57051	0.549857
	9.60957	0.549685
	9.64863	0.5502
	9.6877	0.549628
	9.72676	0.550086
	9.76582	0.549914
	9.80489	0.550258
	9.84395	0.549914
	9.88301	0.550086
	9.92208	0.550315
	9.96114	0.549971
	10.0002	0.550029
	10.0393	0.549971
	10.0783	0.550086
	10.1174	0.550372
	10.1565	0.55083
	10.1955	0.550658
	10.2346	0.550315
	10.2736	0.550487
	10.3127	0.550716
	10.3518	0.550887
	10.3908	0.551288
	10.4299	0.551059
	10.469	0.551002
	10.508	0.550716
	10.5471	0.550773
	10.5861	0.551231
	10.6252	0.551231
	10.6643	0.551631
	10.7033	0.551345
	10.7424	0.551231
	10.7815	0.551746
	10.8205	0.551689
	10.8596	0.551803
	10.8987	0.551918
	10.9377	0.551574
	10.9768	0.551918
	11.0159	0.551803
	11.0549	0.551746
	11.094	0.551975
	11.133	0.551918
	11.1721	0.552376
	11.2112	0.552089
	11.2502	0.552318
	11.2893	0.552204
	11.3284	0.552318
	11.3674	0.552089
	11.4065	0.552261
	11.4456	0.552604
	11.4846	0.552204
	11.5237	0.552147
	11.5627	0.552547
	11.6018	0.552604
	11.6409	0.552318
	11.6799	0.552433
	11.719	0.552719
	11.7581	0.552318
	11.7971	0.552318
	11.8362	0.553005
	11.8752	0.553005
	11.9143	0.552891
	11.9534	0.553291
	11.9924	0.552662
	12.0315	0.55312
	12.0706	0.552833
	12.1096	0.553062
	12.1487	0.55352
	12.1877	0.553177
	12.2268	0.553291
	12.2659	0.553005
	12.3049	0.553234
	12.344	0.55352
	12.3831	0.553406
	12.4221	0.553578
	12.4612	0.553463
	12.5002	0.553578
	12.5393	0.55352
	12.5784	0.553635
	12.6174	0.55352
	12.6565	0.553864
	12.6956	0.553864
	12.7346	0.553635
	12.7737	0.553807
	12.8128	0.554035
	12.8518	0.553864
	12.8909	0.554093
	12.9299	0.554493
	12.969	0.553807
	13.0081	0.553864
	13.0471	0.554207
	13.0862	0.553921
	13.1253	0.55415
	13.1643	0.553692
	13.2034	0.553978
	13.2425	0.553578
	13.2815	0.553406
	13.3206	0.553349
	13.3597	0.553578
	13.3987	0.554035
	13.4378	0.553749
	13.4768	0.554093
	13.5159	0.554379
	13.555	0.55478
	13.594	0.554608
	13.6331	0.554837
	13.6722	0.55478
	13.7112	0.555295
	13.7503	0.555409
	13.7893	0.555009
	13.8284	0.555352
	13.8675	0.555123
	13.9065	0.554837
	13.9456	0.55518
	13.9847	0.555352
	14.0237	0.555581
	14.0628	0.555467
	14.1019	0.555295
	14.1409	0.555066
	14.18	0.555238
	14.219	0.555066
	14.2581	0.555295
	14.2972	0.555467
	14.3362	0.555352
	14.3753	0.555409
	14.4144	0.55518
	14.4534	0.555352
	14.4925	0.555695
	14.5315	0.555524
	14.5706	0.555123
	14.6097	0.555009
	14.6487	0.555352
	14.6878	0.554894
	14.7269	0.555295
	14.7659	0.555295
	14.805	0.555581
	14.844	0.556153
	14.8831	0.556325
	14.9222	0.556153
	14.9612	0.556039
	15.0003	0.556096
	15.0394	0.555982
	15.0784	0.556096
	15.1175	0.556382
	15.1566	0.556153
	15.1956	0.556898
	15.2347	0.556783
	15.2737	0.556898
	15.3128	0.55684
	15.3519	0.557012
	15.3909	0.556669
	15.43	0.556726
	15.4691	0.556611
	15.5081	0.556325
	15.5472	0.556669
	15.5863	0.556726
	15.6253	0.556497
	15.6644	0.556497
	15.7034	0.55684
	15.7425	0.556669
	15.7816	0.556497
	15.8206	0.556497
	15.8597	0.55684
	15.8988	0.55684
	15.9378	0.556669
	15.9769	0.55684
	16.016	0.556783
	16.055	0.556726
	16.0941	0.556783
	16.1331	0.557241
	16.1722	0.557069
	16.2113	0.556898
	16.2503	0.556955
	16.2894	0.557069
	16.3285	0.557069
	16.3675	0.556898
	16.4066	0.557184
	16.4457	0.557069
	16.4847	0.557127
	16.5238	0.55747
	16.5628	0.55747
	16.6019	0.557813
	16.641	0.557527
	16.68	0.557241
	16.7191	0.557584
	16.7582	0.557813
	16.7972	0.557642
	16.8363	0.557699
	16.8753	0.557527
	16.9144	0.557527
	16.9535	0.557298
	16.9925	0.557184
	17.0316	0.557241
	17.0707	0.557012
	17.1097	0.55747
	17.1488	0.557127
	17.1879	0.557127
	17.2269	0.557184
	17.266	0.55747
	17.305	0.557813
	17.3441	0.557699
	17.3832	0.558042
	17.4222	0.557928
	17.4613	0.557699
	17.5004	0.557642
	17.5394	0.557527
	17.5785	0.557584
	17.6176	0.557871
	17.6566	0.558157
	17.6957	0.5581
	17.7347	0.558329
	17.7738	0.558214
	17.8129	0.557985
	17.8519	0.558157
	17.891	0.5581
	17.9301	0.558615
	17.9691	0.558615
	18.0082	0.558042
	18.0472	0.557642
	18.0863	0.558042
	18.1254	0.558386
	18.1644	0.5585
	18.2035	0.558443
	18.2426	0.558214
	18.2816	0.558214
	18.3207	0.558329
	18.3597	0.5581
	18.3988	0.558271
	18.4379	0.558386
	18.4769	0.558729
	18.516	0.558672
	18.5551	0.558443
	18.5941	0.558615
	18.6332	0.558786
	18.6723	0.559187
	18.7113	0.559015
	18.7504	0.559531
	18.7894	0.558786
	18.8285	0.558672
	18.8676	0.5585
	18.9066	0.558271
	18.9457	0.558729
	18.9848	0.558786
	19.0238	0.558672
	19.0629	0.558729
	19.1019	0.558844
	19.141	0.559073
	19.1801	0.559015
	19.2191	0.558901
	19.2582	0.559073
	19.2973	0.559187
	19.3363	0.559359
	19.3754	0.559531
	19.4145	0.558901
	19.4535	0.558844
	19.4926	0.559302
	19.5316	0.559015
	19.5707	0.559015
	19.6098	0.559187
	19.6488	0.559416
	19.6879	0.559244
	19.727	0.559359
	19.766	0.559302
	19.8051	0.559187
	19.8441	0.559302
	19.8832	0.559359
	19.9223	0.559244
	19.9613	0.559473
			-0.144591
	0.039063		-0.000228964
	0.078127		0.0110475
	0.11719		0.0208357
	0.156253		0.036577
	0.195316		0.0523755
	0.23438		0.0676016
	0.273443		0.0816256
	0.312506		0.0942187
	0.35157		0.106182
	0.390633		0.116714
	0.429696		0.127304
	0.46876		0.136806
	0.507823		0.145736
	0.546886		0.154264
	0.585949		0.162393
	0.625013		0.169433
	0.664076		0.176588
	0.703139		0.183343
	0.742203		0.188952
	0.781266		0.195192
	0.820329		0.200859
	0.859392		0.206239
	0.898456		0.210647
	0.937519		0.21557
	0.976582		0.219805
	1.01565		0.224041
	1.05471		0.228048
	1.09377		0.231597
	1.13284		0.235146
	1.1719		0.23818
	1.21096		0.241099
	1.25002		0.244476
	1.28909		0.246594
	1.32815		0.249571
	1.36722		0.251803
	1.40628		0.254436
	1.44534		0.256325
	1.4844		0.258558
	1.52347		0.260618
	1.56253		0.262793
	1.6016		0.264396
	1.64066		0.266113
	1.67972		0.26743
	1.71879		0.269204
	1.75785		0.270464
	1.79691		0.271895
	1.83597		0.273039
	1.87504		0.274471
	1.9141		0.275386
	1.95317		0.276588
	1.99223		0.277619
	2.03129		0.278878
	2.07036		0.279679
	2.10942		0.280366
	2.14848		0.281339
	2.18755		0.282198
	2.22661		0.282828
	2.26567		0.283744
	2.30473		0.284602
	2.3438		0.285003
	2.38286		0.285861
	2.42192		0.286148
	2.46099		0.286377
	2.50005		0.287293
	2.53911		0.288208
	2.57818		0.288895
	2.61724		0.289353
	2.6563		0.289754
	2.69537		0.290498
	2.73443		0.291185
	2.77349		0.291471
	2.81256		0.291643
	2.85162		0.292101
	2.89068		0.292501
	2.92975		0.293131
	2.96881		0.293303
	3.00787		0.293475
	3.04694		0.293589
	3.086		0.294276
	3.12506		0.294161
	3.16413		0.293932
	3.20319		0.294333
	3.24225		0.294848
	3.28132		0.295192
	3.32038		0.295993
	3.35944		0.296337
	3.39851		0.296394
	3.43757		0.296909
	3.47663		0.297023
	3.5157		0.296966
	3.55476		0.29731
	3.59382		0.297596
	3.63289		0.297825
	3.67195		0.297997
	3.71101		0.298226
	3.75008		0.298512
	3.78914		0.298855
	3.8282		0.298912
	3.86727		0.299141
	3.90633		0.299256
	3.94539		0.299714
	3.98446		0.300057
	4.02352		0.299657
	4.06258		0.300286
	4.10165		0.300286
	4.14071		0.30063
	4.17977		0.300916
	4.21884		0.300859
	4.2579		0.30103
	4.29696		0.301202
	4.33603		0.301774
	4.37509		0.301431
	4.41415		0.301774
	4.45322		0.302118
	4.49228		0.302232
	4.53134		0.302461
	4.57041		0.30269
	4.60947		0.302461
	4.64853		0.302748
	4.68759		0.303148
	4.72666		0.303263
	4.76572		0.302977
	4.80478		0.303263
	4.84385		0.303377
	4.88291		0.30332
	4.92197		0.303205
	4.96104		0.303091
	5.0001		0.303377
	5.03916		0.303377
	5.07823		0.303663
	5.11729		0.303835
	5.15635		0.303492
	5.19542		0.304007
	5.23448		0.303663
	5.27355		0.304064
	5.31261		0.30435
	5.35167		0.304465
	5.39074		0.304637
	5.4298		0.305152
	5.46886		0.30561
	5.50793		0.305323
	5.54699		0.305323
	5.58605		0.305781
	5.62511		0.305438
	5.66418		0.305781
	5.70324		0.305495
	5.7423		0.305381
	5.78137		0.305552
	5.82043		0.305953
	5.85949		0.30601
	5.89856		0.305896
	5.93762		0.306297
	5.97668		0.306468
	6.01575		0.30664
	6.05481		0.306754
	6.09387		0.306754
	6.13294		0.306583
	6.172		0.306926
	6.21106		0.306983
	6.25013		0.306869
	6.28919		0.306983
	6.32825		0.307499
	6.36732		0.30727
	6.40638		0.307499
	6.44544		0.307556
	6.48451		0.307499
	6.52357		0.307842
	6.56263		0.30767
	6.6017		0.307556
	6.64076		0.307556
	6.67982		0.307899
	6.71889		0.307956
	6.75795		0.307899
	6.79701		0.307842
	6.83608		0.308185
	6.87514		0.308014
	6.9142		0.3083
	6.95327		0.308071
	6.99233		0.3083
	7.03139		0.308701
	7.07046		0.308872
	7.10952		0.30893
	7.14858		0.30893
	7.18765		0.309273
	7.22671		0.30933
	7.26577		0.309388
	7.30484		0.309616
	7.3439		0.309388
	7.38296		0.309502
	7.42203		0.309159
	7.46109		0.309159
	7.50015		0.309101
	7.53922		0.309273
	7.57828		0.309101
	7.61734		0.30933
	7.65641		0.309273
	7.69547		0.309502
	7.73453		0.309903
	7.7736		0.309845
	7.81266		0.310074
	7.85172		0.309903
	7.89079		0.310074
	7.92985		0.310189
	7.96891		0.310361
	8.00798		0.310303
	8.04704		0.310418
	8.0861		0.310647
	8.12517		0.310532
	8.16423		0.310418
	8.20329		0.310303
	8.24235		0.310704
	8.28142		0.310704
	8.32048		0.31059
	8.35955		0.310819
	8.39861		0.31099
	8.43767		0.311048
	8.47673		0.311219
	8.5158		0.311276
	8.55486		0.311334
	8.59393		0.311219
	8.63299		0.311677
	8.67205		0.311391
	8.71111		0.311563
	8.75018		0.31162
	8.78924		0.311505
	8.82831		0.311734
	8.86737		0.311792
	8.90643		0.311963
	8.94549		0.312021
	8.98456		0.311792
	9.02362		0.312192
	9.06268		0.31225
	9.10175		0.312364
	9.14081		0.312192
	9.17987		0.312135
	9.21894		0.311906
	9.258		0.311963
	9.29706		0.312135
	9.33613		0.312192
	9.37519		0.31225
	9.41425		0.312479
	9.45332		0.312421
	9.49238		0.312593
	9.53144		0.31265
	9.57051		0.312536
	9.60957		0.31265
	9.64863		0.312936
	9.6877		0.312994
	9.72676		0.312936
	9.76582		0.313165
	9.80489		0.312994
	9.84395		0.312936
	9.88301		0.312936
	9.92208		0.313223
	9.96114		0.313165
	10.0002		0.313223
	10.0393		0.313337
	10.0783		0.313108
	10.1174		0.313795
	10.1565		0.313795
	10.1955		0.313337
	10.2346		0.313738
	10.2736		0.313738
	10.3127		0.313681
	10.3518		0.31391
	10.3908		0.314196
	10.4299		0.314196
	10.469		0.314425
	10.508		0.31431
	10.5471		0.314425
	10.5861		0.314482
	10.6252		0.314253
	10.6643		0.314139
	10.7033		0.314253
	10.7424		0.314024
	10.7815		0.31431
	10.8205		0.31431
	10.8596		0.314654
	10.8987		0.314081
	10.9377		0.314367
	10.9768		0.31431
	11.0159		0.314654
	11.0549		0.314367
	11.094		0.314711
	11.133		0.314596
	11.1721		0.314825
	11.2112		0.314482
	11.2502		0.314997
	11.2893		0.315054
	11.3284		0.315455
	11.3674		0.315112
	11.4065		0.31557
	11.4456		0.315398
	11.4846		0.315169
	11.5237		0.315341
	11.5627		0.315112
	11.6018		0.315341
	11.6409		0.315455
	11.6799		0.315283
	11.719		0.315169
	11.7581		0.315226
	11.7971		0.31557
	11.8362		0.315283
	11.8752		0.315627
	11.9143		0.315226
	11.9534		0.315341
	11.9924		0.315684
	12.0315		0.31597
	12.0706		0.315856
	12.1096		0.315627
	12.1487		0.315913
	12.1877		0.316142
	12.2268		0.316371
	12.2659		0.316314
	12.3049		0.316199
	12.344		0.315913
	12.3831		0.316371
	12.4221		0.316371
	12.4612		0.3166
	12.5002		0.316657
	12.5393		0.316714
	12.5784		0.316428
	12.6174		0.316485
	12.6565		0.316371
	12.6956		0.316886
	12.7346		0.316543
	12.7737		0.316371
	12.8128		0.3166
	12.8518		0.3166
	12.8909		0.317058
	12.9299		0.316943
	12.969		0.317058
	13.0081		0.317001
	13.0471		0.317172
	13.0862		0.317115
	13.1253		0.316657
	13.1643		0.317115
	13.2034		0.316829
	13.2425		0.317115
	13.2815		0.316943
	13.3206		0.317344
	13.3597		0.317401
	13.3987		0.317287
	13.4378		0.317573
	13.4768		0.317573
	13.5159		0.317344
	13.555		0.31723
	13.594		0.317745
	13.6331		0.317573
	13.6722		0.317573
	13.7112		0.317745
	13.7503		0.317859
	13.7893		0.317459
	13.8284		0.317859
	13.8675		0.317974
	13.9065		0.317802
	13.9456		0.317802
	13.9847		0.317745
	14.0237		0.317687
	14.0628		0.317974
	14.1019		0.318088
	14.1409		0.318203
	14.18		0.317916
	14.219		0.318374
	14.2581		0.317974
	14.2972		0.318432
	14.3362		0.318718
	14.3753		0.318718
	14.4144		0.318661
	14.4534		0.318661
	14.4925		0.318546
	14.5315		0.318489
	14.5706		0.318317
	14.6097		0.318317
	14.6487		0.318145
	14.6878		0.318088
	14.7269		0.318546
	14.7659		0.318775
	14.805		0.318661
	14.844		0.31889
	14.8831		0.319347
	14.9222		0.319176
	14.9612		0.318775
	15.0003		0.319004
	15.0394		0.318832
	15.0784		0.319176
	15.1175		0.319061
	15.1566		0.318947
	15.1956		0.319004
	15.2347		0.31889
	15.2737		0.318775
	15.3128		0.31929
	15.3519		0.318947
	15.3909		0.318775
	15.43		0.31929
	15.4691		0.319118
	15.5081		0.31929
	15.5472		0.319576
	15.5863		0.319519
	15.6253		0.319519
	15.6644		0.319805
	15.7034		0.320206
	15.7425		0.319977
	15.7816		0.320092
	15.8206		0.31992
	15.8597		0.320263
	15.8988		0.319863
	15.9378		0.320149
	15.9769		0.319977
	16.016		0.320034
	16.055		0.31992
	16.0941		0.319748
	16.1331		0.31992
	16.1722		0.320092
	16.2113		0.320092
	16.2503		0.320206
	16.2894		0.320206
	16.3285		0.320149
	16.3675		0.320321
	16.4066		0.320263
	16.4457		0.320435
	16.4847		0.320263
	16.5238		0.320378
	16.5628		0.320321
	16.6019		0.320321
	16.641		0.320263
	16.68		0.32055
	16.7191		0.320206
	16.7582		0.320263
	16.7972		0.320206
	16.8363		0.320778
	16.8753		0.320607
	16.9144		0.320721
	16.9535		0.320664
	16.9925		0.321065
	17.0316		0.320721
	17.0707		0.321007
	17.1097		0.320836
	17.1488		0.320435
	17.1879		0.320321
	17.2269		0.320321
	17.266		0.320836
	17.305		0.320893
	17.3441		0.320778
	17.3832		0.321179
	17.4222		0.321007
	17.4613		0.321122
	17.5004		0.321179
	17.5394		0.321007
	17.5785		0.321179
	17.6176		0.321179
	17.6566		0.321122
	17.6957		0.321007
	17.7347		0.321122
	17.7738		0.320836
	17.8129		0.321179
	17.8519		0.321122
	17.891		0.321351
	17.9301		0.321523
	17.9691		0.321179
	18.0082		0.321007
	18.0472		0.321007
	18.0863		0.321351
	18.1254		0.321523
	18.1644		0.321351
	18.2035		0.321523
	18.2426		0.32158
	18.2816		0.321637
	18.3207		0.321351
	18.3597		0.321637
	18.3988		0.321866
	18.4379		0.321809
	18.4769		0.321981
	18.516		0.322038
	18.5551		0.321637
	18.5941		0.32158
	18.6332		0.322152
	18.6723		0.322038
	18.7113		0.321923
	18.7504		0.322152
	18.7894		0.32221
	18.8285		0.322267
	18.8676		0.32221
	18.9066		0.322095
	18.9457		0.322267
	18.9848		0.322381
	19.0238		0.32261
	19.0629		0.322324
	19.1019		0.322095
	19.141		0.322381
	19.1801		0.322381
	19.2191		0.322095
	19.2582		0.321809
	19.2973		0.322095
	19.3363		0.321866
	19.3754		0.322152
	19.4145		0.322267
	19.4535		0.322496
	19.4926		0.32261
	19.5316		0.322553
	19.5707		0.322667
	19.6098		0.322381
	19.6488		0.322438
	19.6879		0.321923
	19.727		0.322324
	19.766		0.322095
	19.8051		0.322553
	19.8441		0.322667
	19.8832		0.322038
	19.9223		0.322553
	19.9613		0.322438
				-0.11391
				-0.000114482
	0.11719			-0.00629651
	0.175785			0.000114482
	0.23438			0.00755581
	0.292975			0.0143675
	0.35157			0.0211219
	0.410165			0.0283343
	0.46876			0.0350315
	0.527354			0.0416714
	0.585949			0.0484831
	0.644544			0.0550658
	0.703139			0.061763
	0.761734			0.0682313
	0.820329			0.0745278
	0.878924			0.0801946
	0.937519			0.0868918
	0.996114			0.0927876
	1.05471			0.0989124
	1.1133			0.104637
	1.1719			0.110303
	1.23049			0.116256
	1.28909			0.122095
	1.34768			0.127476
	1.40628			0.133028
	1.46487			0.13858
	1.52347			0.143732
	1.58206			0.148998
	1.64066			0.15478
	1.69925			0.160275
	1.75785			0.164911
	1.81644			0.169777
	1.87504			0.174757
	1.93363			0.179679
	1.99223			0.184946
	2.05082			0.189697
	2.10942			0.194619
	2.16801			0.199256
	2.22661			0.204408
	2.2852			0.208643
	2.3438			0.213566
	2.40239			0.21763
	2.46099			0.221752
	2.51958			0.226331
	2.57818			0.230509
	2.63677			0.234574
	2.69537			0.238752
	2.75396			0.24253
	2.81256			0.246823
	2.87115			0.251231
	2.92975			0.255467
	2.98834			0.259359
	3.04694			0.263309
	3.10553			0.266857
	3.16413			0.270578
	3.22272			0.274585
	3.28132			0.278306
	3.33991			0.281568
	3.39851			0.285404
	3.4571			0.288952
	3.5157			0.292215
	3.57429			0.295421
	3.63289			0.298741
	3.69148			0.302118
	3.75008			0.305094
	3.80867			0.308758
	3.86727			0.311849
	3.92586			0.315283
	3.98446			0.318661
	4.04305			0.321523
	4.10165			0.324843
	4.16024			0.327762
	4.21884			0.33091
	4.27743			0.333658
	4.33603			0.336749
	4.39462			0.339725
	4.45322			0.342358
	4.51181			0.345621
	4.57041			0.34854
	4.629			0.351631
	4.68759			0.354493
	4.74619			0.357069
	4.80478			0.359359
	4.86338			0.362106
	4.92197			0.364854
	4.98057			0.367201
	5.03916			0.370006
	5.09776			0.372295
	5.15635			0.374928
	5.21495			0.377676
	5.27355			0.380137
	5.33214			0.382484
	5.39074			0.384888
	5.44933			0.387235
	5.50793			0.38941
	5.56652			0.391815
	5.62511			0.394161
	5.68371			0.396623
	5.7423			0.398912
	5.8009			0.400916
	5.85949			0.402576
	5.91809			0.404637
	5.97668			0.407041
	6.03528			0.409731
	6.09387			0.411276
	6.15247			0.413738
	6.21106			0.415283
	6.26966			0.417287
	6.32825			0.418832
	6.38685			0.420778
	6.44544			0.42261
	6.50404			0.4249
	6.56263			0.426789
	6.62123			0.428563
	6.67982			0.430109
	6.73842			0.431998
	6.79701			0.433486
	6.85561			0.435375
	6.9142			0.437665
	6.9728			0.439439
	7.03139			0.441156
	7.08999			0.442645
	7.14858			0.444934
	7.20718			0.446766
	7.26577			0.448254
	7.32437			0.449685
	7.38296			0.451402
	7.44156			0.452719
	7.50015			0.454722
	7.55875			0.456211
	7.61734			0.457584
	7.67594			0.458558
	7.73453			0.460446
	7.79313			0.462164
	7.85172			0.463938
	7.91032			0.465655
	7.96891			0.466571
	8.02751			0.468174
	8.0861			0.469147
	8.1447			0.470464
	8.20329			0.472066
	8.26189			0.47344
	8.32048			0.474757
	8.37908			0.476531
	8.43767			0.478077
	8.49627			0.479279
	8.55486			0.480538
	8.61346			0.482084
	8.67205			0.483457
	8.73065			0.484316
	8.78924			0.485976
	8.84784			0.487235
	8.90643			0.488838
	8.96503			0.489868
	9.02362			0.490899
	9.08222			0.492158
	9.14081			0.492959
	9.19941			0.49399
	9.258			0.495535
	9.3166			0.496279
	9.37519			0.497481
	9.43379			0.498855
	9.49238			0.500343
	9.55098			0.501317
	9.60957			0.50269
	9.66817			0.503721
	9.72676			0.504865
	9.78535			0.50561
	9.84395			0.506583
	9.90254			0.507327
	9.96114			0.508586
	10.0197			0.509559
	10.0783			0.510532
	10.1369			0.511792
	10.1955			0.513051
	10.2541			0.51391
	10.3127			0.514596
	10.3713			0.515913
	10.4299			0.516657
	10.4885			0.517344
	10.5471			0.518374
	10.6057			0.519233
	10.6643			0.520378
	10.7229			0.521294
	10.7815			0.521923
	10.8401			0.523183
	10.8987			0.523812
	10.9573			0.524499
	11.0159			0.525415
	11.0744			0.526102
	11.133			0.526903
	11.1916			0.52759
	11.2502			0.52862
	11.3088			0.52925
	11.3674			0.529994
	11.426			0.530567
	11.4846			0.531311
	11.5432			0.532227
	11.6018			0.532971
	11.6604			0.533658
	11.719			0.534574
	11.7776			0.534974
	11.8362			0.535604
	11.8948			0.536749
	11.9534			0.537665
	12.012			0.538638
	12.0706			0.539325
	12.1291			0.53984
	12.1877			0.540298
	12.2463			0.541271
	12.3049			0.541614
	12.3635			0.542244
	12.4221			0.543102
	12.4807			0.54419
	12.5393			0.544648
	12.5979			0.545449
	12.6565			0.546022
	12.7151			0.546537
	12.7737			0.547109
	12.8323			0.548082
	12.8909			0.548598
	12.9495			0.548941
	13.0081			0.549571
	13.0667			0.549914
	13.1253			0.550487
	13.1839			0.550887
	13.2425			0.551402
	13.3011			0.552032
	13.3597			0.552318
	13.4182			0.553177
	13.4768			0.553692
	13.5354			0.554264
	13.594			0.555123
	13.6526			0.555695
	13.7112			0.556268
	13.7698			0.556554
	13.8284			0.557127
	13.887			0.557871
	13.9456			0.558443
	14.0042			0.558958
	14.0628			0.55976
	14.1214			0.559989
	14.18			0.560389
	14.2386			0.560904
	14.2972			0.561591
	14.3558			0.561878
	14.4144			0.562564
	14.473			0.562736
	14.5315			0.563709
	14.5901			0.564167
	14.6487			0.564625
	14.7073			0.564911
	14.7659			0.565026
	14.8245			0.56577
	14.8831			0.566056
	14.9417			0.566571
	15.0003			0.567258
	15.0589			0.56743
	15.1175			0.568117
	15.1761			0.568288
	15.2347			0.568861
	15.2933			0.569433
	15.3519			0.570006
	15.4105			0.570235
	15.4691			0.570235
	15.5277			0.570635
	15.5863			0.571208
	15.6448			0.571551
	15.7034			0.572295
	15.762			0.572696
	15.8206			0.573154
	15.8792			0.573211
	15.9378			0.573555
	15.9964			0.574127
	16.055			0.574528
	16.1136			0.574814
	16.1722			0.575386
	16.2308			0.575558
	16.2894			0.576016
	16.348			0.576474
	16.4066			0.576474
	16.4652			0.576588
	16.5238			0.576989
	16.5824			0.577104
	16.641			0.577562
	16.6996			0.578191
	16.7582			0.578535
	16.8167			0.578993
	16.8753			0.579565
	16.9339			0.580137
	16.9925			0.580424
	17.0511			0.580767
	17.1097			0.580882
	17.1683			0.580939
	17.2269			0.581168
	17.2855			0.581053
	17.3441			0.581339
	17.4027			0.581969
	17.4613			0.582084
	17.5199			0.582255
	17.5785			0.582942
	17.6371			0.583286
	17.6957			0.583515
	17.7543			0.583801
	17.8129			0.583915
	17.8715			0.58443
	17.9301			0.584659
	17.9886			0.584946
	18.0472			0.585003
	18.1058			0.585518
	18.1644			0.585861
	18.223			0.586491
	18.2816			0.587006
	18.3402			0.586835
	18.3988			0.587579
	18.4574			0.587693
	18.516			0.587636
	18.5746			0.587579
	18.6332			0.58775
	18.6918			0.58838
	18.7504			0.588781
	18.809			0.58901
	18.8676			0.589124
	18.9262			0.58941
	18.9848			0.589983
	19.0434			0.590212
	19.1019			0.590441
	19.1606			0.590612
	19.2191			0.590441
	19.2777			0.590498
	19.3363			0.590841
	19.3949			0.590784
	19.4535			0.59107
	19.5121			0.591128
	19.5707			0.591586
	19.6293			0.5917
	19.6879			0.592044
	19.7465			0.592387
	19.8051			0.593074
	19.8637			0.593017
	19.9223			0.593246
	19.9809			0.59336
	20.0395			0.59399
	20.0981			0.593932
	20.1567			0.594104
	20.2153			0.594505
	20.2738			0.594505
	20.3325			0.594562
	20.391			0.594562
	20.4496			0.594619
	20.5082			0.594505
	20.5668			0.594562
	20.6254			0.594963
	20.684			0.594906
	20.7426			0.594791
	20.8012			0.595363
	20.8598			0.595936
	20.9184			0.596337
	20.977			0.596394
	21.0356			0.596623
	21.0942			0.596566
	21.1528			0.597081
	21.2114			0.597081
	21.27			0.596852
	21.3286			0.597195
	21.3871			0.59771
	21.4458			0.597882
	21.5043			0.597997
	21.5629			0.597882
	21.6215			0.598397
	21.6801			0.59834
	21.7387			0.598798
	21.7973			0.598626
	21.8559			0.598855
	21.9145			0.599084
	21.9731			0.599428
	22.0317			0.599428
	22.0903			0.599485
	22.1489			0.599599
	22.2075			0.599599
	22.2661			0.600114
	22.3247			0.6
	22.3833			0.600229
	22.4419			0.600343
	22.5005			0.600057
	22.559			0.600458
	22.6177			0.600572
	22.6762			0.60103
	22.7348			0.600572
	22.7934			0.60103
	22.852			0.601317
	22.9106			0.601317
	22.9692			0.601717
	23.0278			0.601603
	23.0864			0.601832
	23.145			0.602061
	23.2036			0.602003
	23.2622			0.602404
	23.3208			0.60229
	23.3794			0.602232
	23.438			0.602576
	23.4966			0.60269
	23.5552			0.602633
	23.6138			0.603034
	23.6724			0.603205
	23.7309			0.603091
	23.7895			0.603148
	23.8481			0.603263
	23.9067			0.603721
	23.9653			0.603377
	24.0239			0.603549
	24.0825			0.603663
	24.1411			0.603835
	24.1997			0.604007
	24.2583			0.603835
	24.3169			0.60395
	24.3755			0.604064
	24.4341			0.604408
	24.4927			0.604293
	24.5513			0.604579
	24.6099			0.604694
	24.6685			0.604808
	24.7271			0.604808
	24.7857			0.604808
	24.8443			0.605152
	24.9029			0.605152
	24.9614			0.605438
	25.02			0.605839
	25.0786			0.605953
	25.1372			0.605667
	25.1958			0.605724
	25.2544			0.605839
	25.313			0.606411
	25.3716			0.606411
	25.4302			0.606411
	25.4888			0.606697
	25.5474			0.606068
	25.606			0.605552
	25.6646			0.605667
	25.7232			0.60601
	25.7818			0.606125
	25.8404			0.606297
	25.899			0.606583
	25.9576			0.606869
	26.0161			0.606983
	26.0748			0.606983
	26.1333			0.607327
	26.1919			0.607041
	26.2505			0.606812
	26.3091			0.607212
	26.3677			0.607098
	26.4263			0.606983
	26.4849			0.606983
	26.5435			0.60727
	26.6021			0.608014
	26.6607			0.607728
	26.7193			0.607613
	26.7779			0.60727
	26.8365			0.607556
	26.8951			0.607613
	26.9537			0.607728
	27.0123			0.607956
	27.0709			0.608014
	27.1295			0.608185
	27.1881			0.607956
	27.2466			0.608185
	27.3052			0.6083
	27.3638			0.608128
	27.4224			0.608128
	27.481			0.607956
	27.5396			0.6083
	27.5982			0.608586
	27.6568			0.608872
	27.7154			0.608701
	27.774			0.609502
	27.8326			0.609445
	27.8912			0.609273
	27.9498			0.609216
	28.0084			0.609273
	28.067			0.609388
	28.1256			0.60933
	28.1842			0.60933
	28.2428			0.609616
	28.3014			0.609502
	28.36			0.609616
	28.4185			0.609502
	28.4771			0.609788
	28.5357			0.609674
	28.5943			0.609445
	28.6529			0.609788
	28.7115			0.609903
	28.7701			0.610017
	28.8287			0.609845
	28.8873			0.610303
	28.9459			0.609674
	29.0045			0.609788
	29.0631			0.609903
	29.1217			0.609903
	29.1803			0.610361
	29.2389			0.610189
	29.2975			0.610475
	29.3561			0.610303
	29.4147			0.610246
	29.4733			0.610418
	29.5318			0.610704
	29.5905			0.610933
	29.649			0.611048
	29.7076			0.610819
	29.7662			0.610647
	29.8248			0.61099
	29.8834			0.611048
	29.942			0.610761

## Sheet: S4d
Figure S4D
Released Phosphate (uM)
Age time: 30 sec
	Time (sec)	Vehicle	Blebbistatin	Mavacamten
	0.11719	0
	0.156253	0.00933028
	0.195316	0.0253578
	0.23438	0.0414997
	0.273443	0.0563251
	0.312506	0.070063
	0.35157	0.0827132
	0.390633	0.0947338
	0.429696	0.10601
	0.46876	0.116543
	0.507823	0.126846
	0.546886	0.136234
	0.585949	0.145106
	0.625013	0.153349
	0.664076	0.161649
	0.703139	0.168861
	0.742203	0.175902
	0.781266	0.182656
	0.820329	0.189124
	0.859392	0.195993
	0.898456	0.201889
	0.937519	0.207499
	0.976582	0.212994
	1.01565	0.218317
	1.05471	0.223469
	1.09377	0.227819
	1.13284	0.231998
	1.1719	0.236405
	1.21096	0.240355
	1.25002	0.244533
	1.28909	0.248369
	1.32815	0.252032
	1.36722	0.255066
	1.40628	0.258786
	1.44534	0.261935
	1.4844	0.265197
	1.52347	0.26846
	1.56253	0.270922
	1.6016	0.274013
	1.64066	0.276359
	1.67972	0.278649
	1.71879	0.281797
	1.75785	0.284373
	1.79691	0.286491
	1.83597	0.288609
	1.87504	0.290784
	1.9141	0.293074
	1.95317	0.294848
	1.99223	0.297195
	2.03129	0.299199
	2.07036	0.301317
	2.10942	0.302977
	2.14848	0.304923
	2.18755	0.306812
	2.22661	0.308243
	2.26567	0.310418
	2.30473	0.311219
	2.3438	0.312994
	2.38286	0.314596
	2.42192	0.316314
	2.46099	0.317802
	2.50005	0.319176
	2.53911	0.320321
	2.57818	0.321866
	2.61724	0.323125
	2.6563	0.324385
	2.69537	0.325644
	2.73443	0.326732
	2.77349	0.328277
	2.81256	0.32925
	2.85162	0.33028
	2.89068	0.33154
	2.92975	0.33257
	2.96881	0.333715
	3.00787	0.334516
	3.04694	0.335947
	3.086	0.336749
	3.12506	0.337836
	3.16413	0.338638
	3.20319	0.339382
	3.24225	0.340412
	3.28132	0.341385
	3.32038	0.341786
	3.35944	0.342816
	3.39851	0.343847
	3.43757	0.344419
	3.47663	0.345564
	3.5157	0.345564
	3.55476	0.34688
	3.59382	0.347624
	3.63289	0.348197
	3.67195	0.348769
	3.71101	0.349857
	3.75008	0.350487
	3.78914	0.350944
	3.8282	0.35186
	3.86727	0.352776
	3.90633	0.35312
	3.94539	0.353635
	3.98446	0.354093
	4.02352	0.354379
	4.06258	0.35518
	4.10165	0.355867
	4.14071	0.356554
	4.17977	0.357241
	4.21884	0.357413
	4.2579	0.358042
	4.29696	0.358729
	4.33603	0.358844
	4.37509	0.359187
	4.41415	0.359817
	4.45322	0.360446
	4.49228	0.360733
	4.53134	0.361248
	4.57041	0.36182
	4.60947	0.362049
	4.64853	0.363194
	4.68759	0.363309
	4.72666	0.363709
	4.76572	0.364167
	4.80478	0.364568
	4.84385	0.364339
	4.88291	0.36514
	4.92197	0.365426
	4.96104	0.365942
	5.0001	0.366514
	5.03916	0.367258
	5.07823	0.36743
	5.11729	0.36743
	5.15635	0.368002
	5.19542	0.36846
	5.23448	0.368861
	5.27355	0.369033
	5.31261	0.369548
	5.35167	0.370063
	5.39074	0.370177
	5.4298	0.370807
	5.46886	0.370864
	5.50793	0.371608
	5.54699	0.371494
	5.58605	0.372238
	5.62511	0.37241
	5.66418	0.372696
	5.70324	0.373211
	5.7423	0.372982
	5.78137	0.373497
	5.82043	0.373955
	5.85949	0.373898
	5.89856	0.374356
	5.93762	0.374699
	5.97668	0.374928
	6.01575	0.375501
	6.05481	0.37573
	6.09387	0.375444
	6.13294	0.375902
	6.172	0.376131
	6.21106	0.376474
	6.25013	0.376359
	6.28919	0.376417
	6.32825	0.376875
	6.36732	0.377218
	6.40638	0.377333
	6.44544	0.377447
	6.48451	0.377218
	6.52357	0.377733
	6.56263	0.378134
	6.6017	0.377962
	6.64076	0.378477
	6.67982	0.378935
	6.71889	0.379222
	6.75795	0.379794
	6.79701	0.379737
	6.83608	0.379908
	6.87514	0.380137
	6.9142	0.380366
	6.95327	0.380481
	6.99233	0.38071
	7.03139	0.380538
	7.07046	0.380653
	7.10952	0.380939
	7.14858	0.381454
	7.18765	0.381397
	7.22671	0.381568
	7.26577	0.381797
	7.30484	0.382141
	7.3439	0.382198
	7.38296	0.382084
	7.42203	0.382198
	7.46109	0.382484
	7.50015	0.38237
	7.53922	0.382656
	7.57828	0.382885
	7.61734	0.383228
	7.65641	0.383286
	7.69547	0.383629
	7.73453	0.383572
	7.7736	0.383572
	7.81266	0.383858
	7.85172	0.384144
	7.89079	0.38443
	7.92985	0.384373
	7.96891	0.384774
	8.00798	0.384774
	8.04704	0.384888
	8.0861	0.384545
	8.12517	0.384774
	8.16423	0.384831
	8.20329	0.384774
	8.24235	0.385289
	8.28142	0.385404
	8.32048	0.385289
	8.35955	0.385575
	8.39861	0.385461
	8.43767	0.385633
	8.47673	0.38609
	8.5158	0.386262
	8.55486	0.386434
	8.59393	0.386262
	8.63299	0.386491
	8.67205	0.38672
	8.71111	0.386548
	8.75018	0.386548
	8.78924	0.386892
	8.82831	0.387407
	8.86737	0.386777
	8.90643	0.387178
	8.94549	0.387178
	8.98456	0.387693
	9.02362	0.387636
	9.06268	0.387808
	9.10175	0.387922
	9.14081	0.387407
	9.17987	0.387693
	9.21894	0.388266
	9.258	0.388208
	9.29706	0.38901
	9.33613	0.388952
	9.37519	0.38901
	9.41425	0.389296
	9.45332	0.389067
	9.49238	0.388724
	9.53144	0.388323
	9.57051	0.388552
	9.60957	0.388781
	9.64863	0.388552
	9.6877	0.388895
	9.72676	0.388724
	9.76582	0.389353
	9.80489	0.389124
	9.84395	0.389468
	9.88301	0.389468
	9.92208	0.389468
	9.96114	0.389697
	10.0002	0.390155
	10.0393	0.390384
	10.0783	0.39004
	10.1174	0.390326
	10.1565	0.390097
	10.1955	0.390097
	10.2346	0.389868
	10.2736	0.390212
	10.3127	0.390784
	10.3518	0.390841
	10.3908	0.39107
	10.4299	0.391299
	10.469	0.391013
	10.508	0.390784
	10.5471	0.391357
	10.5861	0.391643
	10.6252	0.391929
	10.6643	0.391643
	10.7033	0.391586
	10.7424	0.391757
	10.7815	0.392044
	10.8205	0.391757
	10.8596	0.392387
	10.8987	0.391872
	10.9377	0.391471
	10.9768	0.391986
	11.0159	0.3917
	11.0549	0.392101
	11.094	0.392272
	11.133	0.392444
	11.1721	0.392501
	11.2112	0.392845
	11.2502	0.392902
	11.2893	0.392673
	11.3284	0.392959
	11.3674	0.393017
	11.4065	0.393246
	11.4456	0.392673
	11.4846	0.392788
	11.5237	0.392788
	11.5627	0.393017
	11.6018	0.393532
	11.6409	0.393303
	11.6799	0.393017
	11.719	0.392902
	11.7581	0.393246
	11.7971	0.393303
	11.8362	0.393589
	11.8752	0.393761
	11.9143	0.393703
	11.9534	0.393417
	11.9924	0.393303
	12.0315	0.393589
	12.0706	0.393875
	12.1096	0.394219
	12.1487	0.394276
	12.1877	0.394276
	12.2268	0.394276
	12.2659	0.394161
	12.3049	0.394734
	12.344	0.394677
	12.3831	0.394734
	12.4221	0.394734
	12.4612	0.394677
	12.5002	0.39439
	12.5393	0.394562
	12.5784	0.394791
	12.6174	0.394791
	12.6565	0.394791
	12.6956	0.394562
	12.7346	0.395077
	12.7737	0.394562
	12.8128	0.394791
	12.8518	0.394677
	12.8909	0.394734
	12.9299	0.394677
	12.969	0.39502
	13.0081	0.39502
	13.0471	0.395192
	13.0862	0.394906
	13.1253	0.394906
	13.1643	0.395363
	13.2034	0.395764
	13.2425	0.395363
	13.2815	0.395363
	13.3206	0.395592
	13.3597	0.395535
	13.3987	0.39565
	13.4378	0.395478
	13.4768	0.395592
	13.5159	0.395592
	13.555	0.395993
	13.594	0.395821
	13.6331	0.395707
	13.6722	0.396222
	13.7112	0.396222
	13.7503	0.39605
	13.7893	0.395764
	13.8284	0.395936
	13.8675	0.395764
	13.9065	0.395879
	13.9456	0.395764
	13.9847	0.395821
	14.0237	0.395879
	14.0628	0.396279
	14.1019	0.396451
	14.1409	0.396623
	14.18	0.396451
	14.219	0.396165
	14.2581	0.396852
	14.2972	0.397081
	14.3362	0.39731
	14.3753	0.397081
	14.4144	0.396508
	14.4534	0.396566
	14.4925	0.39668
	14.5315	0.396222
	14.5706	0.395936
	14.6097	0.396337
	14.6487	0.396966
	14.6878	0.396966
	14.7269	0.397081
	14.7659	0.397138
	14.805	0.396966
	14.844	0.397138
	14.8831	0.39771
	14.9222	0.397653
	14.9612	0.397539
	15.0003	0.397653
	15.0394	0.397539
	15.0784	0.397424
	15.1175	0.397424
	15.1566	0.397424
	15.1956	0.39771
	15.2347	0.397596
	15.2737	0.397882
	15.3128	0.397596
	15.3519	0.397768
	15.3909	0.397939
	15.43	0.397997
	15.4691	0.39771
	15.5081	0.397997
	15.5472	0.398168
	15.5863	0.397939
	15.6253	0.398054
	15.6644	0.398168
	15.7034	0.397997
	15.7425	0.398054
	15.7816	0.397882
	15.8206	0.398054
	15.8597	0.398283
	15.8988	0.39834
	15.9378	0.39834
	15.9769	0.398111
	16.016	0.39834
	16.055	0.398168
	16.0941	0.398168
	16.1331	0.398283
	16.1722	0.398283
	16.2113	0.398397
	16.2503	0.39834
	16.2894	0.398454
	16.3285	0.398683
	16.3675	0.398626
	16.4066	0.398683
	16.4457	0.398397
	16.4847	0.398798
	16.5238	0.398226
	16.5628	0.398912
	16.6019	0.398855
	16.641	0.39897
	16.68	0.399542
	16.7191	0.398741
	16.7582	0.399256
	16.7972	0.399542
	16.8363	0.399428
	16.8753	0.399256
	16.9144	0.39937
	16.9535	0.399313
	16.9925	0.399428
	17.0316	0.399542
	17.0707	0.399199
	17.1097	0.398912
	17.1488	0.399256
	17.1879	0.399027
	17.2269	0.399256
	17.266	0.399199
	17.305	0.399485
	17.3441	0.399027
	17.3832	0.39897
	17.4222	0.399256
	17.4613	0.399141
	17.5004	0.399199
	17.5394	0.399141
	17.5785	0.399485
	17.6176	0.399771
	17.6566	0.399199
	17.6957	0.399428
	17.7347	0.4
	17.7738	0.399943
	17.8129	0.399886
	17.8519	0.400114
	17.891	0.399886
	17.9301	0.400286
	17.9691	0.400458
	18.0082	0.4
	18.0472	0.400916
	18.0863	0.400401
	18.1254	0.400172
	18.1644	0.400458
	18.2035	0.400057
	18.2426	0.400172
	18.2816	0.400687
	18.3207	0.400401
	18.3597	0.400572
	18.3988	0.400515
	18.4379	0.400687
	18.4769	0.40103
	18.516	0.400744
	18.5551	0.400515
	18.5941	0.400572
	18.6332	0.40063
	18.6723	0.400916
	18.7113	0.401317
	18.7504	0.400916
	18.7894	0.400801
	18.8285	0.400515
	18.8676	0.400916
	18.9066	0.400973
	18.9457	0.401259
	18.9848	0.401202
	19.0238	0.401317
	19.0629	0.401317
	19.1019	0.401088
	19.141	0.400744
	19.1801	0.400687
	19.2191	0.401202
	19.2582	0.401317
	19.2973	0.401259
	19.3363	0.401832
	19.3754	0.401431
	19.4145	0.40166
	19.4535	0.401946
	19.4926	0.401832
	19.5316	0.401603
	19.5707	0.401374
	19.6098	0.401717
	19.6488	0.40166
	19.6879	0.401431
	19.727	0.401317
	19.766	0.401431
	19.8051	0.401488
	19.8441	0.40166
	19.8832	0.401774
	19.9223	0.40166
	19.9613	0.401946
			-0.0290784
			0.0514024
	0.11719		0.0012593
	0.175785		5.7241e-05
	0.23438		0.00652547
	0.292975		0.0123641
	0.35157		0.0174585
	0.410165		0.0226102
	0.46876		0.0271322
	0.527354		0.031597
	0.585949		0.0357184
	0.644544		0.0392101
	0.703139		0.042759
	0.761734		0.0461362
	0.820329		0.049399
	0.878924		0.0526045
	0.937519		0.0556955
	0.996114		0.0590155
	1.05471		0.0618203
	1.1133		0.0644533
	1.1719		0.0670864
	1.23049		0.069605
	1.28909		0.0716657
	1.34768		0.0739554
	1.40628		0.0763022
	1.46487		0.0779622
	1.52347		0.0799657
	1.58206		0.0816256
	1.64066		0.0835718
	1.69925		0.0856325
	1.75785		0.0874642
	1.81644		0.0894677
	1.87504		0.0910132
	1.93363		0.0927304
	1.99223		0.0945049
	2.05082		0.0959359
	2.10942		0.0975386
	2.16801		0.0986835
	2.22661		0.100229
	2.2852		0.101603
	2.3438		0.102977
	2.40239		0.104007
	2.46099		0.10561
	2.51958		0.106697
	2.57818		0.107842
	2.63677		0.10893
	2.69537		0.109845
	2.75396		0.110876
	2.81256		0.111792
	2.87115		0.113108
	2.92975		0.114081
	2.98834		0.115398
	3.04694		0.116485
	3.10553		0.117287
	3.16413		0.11826
	3.22272		0.118947
	3.28132		0.119805
	3.33991		0.120492
	3.39851		0.121294
	3.4571		0.122438
	3.5157		0.123068
	3.57429		0.123526
	3.63289		0.124442
	3.69148		0.125186
	3.75008		0.125758
	3.80867		0.126445
	3.86727		0.127075
	3.92586		0.127647
	3.98446		0.128506
	4.04305		0.129136
	4.10165		0.129708
	4.16024		0.130567
	4.21884		0.131025
	4.27743		0.131196
	4.33603		0.132112
	4.39462		0.132799
	4.45322		0.1332
	4.51181		0.1336
	4.57041		0.134058
	4.629		0.135031
	4.68759		0.135432
	4.74619		0.135718
	4.80478		0.136291
	4.86338		0.136634
	4.92197		0.137035
	4.98057		0.137493
	5.03916		0.137951
	5.09776		0.138523
	5.15635		0.13858
	5.21495		0.139267
	5.27355		0.139496
	5.33214		0.13984
	5.39074		0.140355
	5.44933		0.14087
	5.50793		0.1415
	5.56652		0.141786
	5.62511		0.141843
	5.68371		0.142358
	5.7423		0.142587
	5.8009		0.142988
	5.85949		0.143446
	5.91809		0.143618
	5.97668		0.143789
	6.03528		0.144476
	6.09387		0.144648
	6.15247		0.14482
	6.21106		0.145163
	6.26966		0.145793
	6.32825		0.145736
	6.38685		0.146365
	6.44544		0.146537
	6.50404		0.146823
	6.56263		0.146938
	6.62123		0.147224
	6.67982		0.14688
	6.73842		0.147453
	6.79701		0.147911
	6.85561		0.147853
	6.9142		0.148655
	6.9728		0.148998
	7.03139		0.148655
	7.08999		0.149284
	7.14858		0.149284
	7.20718		0.149513
	7.26577		0.1498
	7.32437		0.149971
	7.38296		0.1502
	7.44156		0.150544
	7.50015		0.150658
	7.55875		0.150658
	7.61734		0.151059
	7.67594		0.151116
	7.73453		0.151288
	7.79313		0.152032
	7.85172		0.151918
	7.91032		0.152547
	7.96891		0.15249
	8.02751		0.152604
	8.0861		0.152891
	8.1447		0.15312
	8.20329		0.153234
	8.26189		0.153692
	8.32048		0.153749
	8.37908		0.153807
	8.43767		0.153921
	8.49627		0.153978
	8.55486		0.154379
	8.61346		0.154436
	8.67205		0.154608
	8.73065		0.15518
	8.78924		0.155467
	8.84784		0.155295
	8.90643		0.155695
	8.96503		0.155409
	9.02362		0.155753
	9.08222		0.156153
	9.14081		0.156211
	9.19941		0.15644
	9.258		0.156325
	9.3166		0.156268
	9.37519		0.156669
	9.43379		0.156611
	9.49238		0.156955
	9.55098		0.157184
	9.60957		0.156955
	9.66817		0.157298
	9.72676		0.157756
	9.78535		0.157642
	9.84395		0.157928
	9.90254		0.158386
	9.96114		0.158443
	10.0197		0.158443
	10.0783		0.158672
	10.1369		0.1585
	10.1955		0.158958
	10.2541		0.159302
	10.3127		0.159359
	10.3713		0.159531
	10.4299		0.159702
	10.4885		0.159416
	10.5471		0.159931
	10.6057		0.159817
	10.6643		0.159931
	10.7229		0.159989
	10.7815		0.160275
	10.8401		0.160618
	10.8987		0.160733
	10.9573		0.160446
	11.0159		0.160618
	11.0744		0.160675
	11.133		0.161019
	11.1916		0.161191
	11.2502		0.161534
	11.3088		0.16182
	11.3674		0.162278
	11.426		0.161935
	11.4846		0.161878
	11.5432		0.161992
	11.6018		0.162393
	11.6604		0.162164
	11.719		0.162278
	11.7776		0.162622
	11.8362		0.162622
	11.8948		0.162736
	11.9534		0.162908
	12.012		0.163137
	12.0706		0.163423
	12.1291		0.163595
	12.1877		0.163766
	12.2463		0.163824
	12.3049		0.163595
	12.3635		0.16411
	12.4221		0.164224
	12.4807		0.164167
	12.5393		0.164396
	12.5979		0.164682
	12.6565		0.164682
	12.7151		0.16474
	12.7737		0.16514
	12.8323		0.165255
	12.8909		0.165655
	12.9495		0.165713
	13.0081		0.165999
	13.0667		0.16577
	13.1253		0.16577
	13.1839		0.166171
	13.2425		0.165884
	13.3011		0.165713
	13.3597		0.166056
	13.4182		0.166171
	13.4768		0.165999
	13.5354		0.1664
	13.594		0.166514
	13.6526		0.1668
	13.7112		0.167029
	13.7698		0.167201
	13.8284		0.167144
	13.887		0.1668
	13.9456		0.166857
	14.0042		0.167315
	14.0628		0.167602
	14.1214		0.16743
	14.18		0.167487
	14.2386		0.167544
	14.2972		0.168231
	14.3558		0.168002
	14.4144		0.168346
	14.473		0.168804
	14.5315		0.169376
	14.5901		0.16909
	14.6487		0.168804
	14.7073		0.168804
	14.7659		0.16909
	14.8245		0.169262
	14.8831		0.16909
	14.9417		0.16909
	15.0003		0.169433
	15.0589		0.169319
	15.1175		0.169662
	15.1761		0.169891
	15.2347		0.170006
	15.2933		0.169948
	15.3519		0.170177
	15.4105		0.169948
	15.4691		0.17012
	15.5277		0.170235
	15.5863		0.170406
	15.6448		0.170349
	15.7034		0.170292
	15.762		0.170235
	15.8206		0.170578
	15.8792		0.17075
	15.9378		0.170578
	15.9964		0.170578
	16.055		0.171151
	16.1136		0.171093
	16.1722		0.171093
	16.2308		0.171151
	16.2894		0.171093
	16.348		0.171437
	16.4066		0.17138
	16.4652		0.171666
	16.5238		0.171666
	16.5824		0.171608
	16.641		0.171494
	16.6996		0.17178
	16.7582		0.172066
	16.8167		0.172124
	16.8753		0.172467
	16.9339		0.172467
	16.9925		0.172696
	17.0511		0.172639
	17.1097		0.172696
	17.1683		0.172925
	17.2269		0.173154
	17.2855		0.173154
	17.3441		0.173268
	17.4027		0.172982
	17.4613		0.173211
	17.5199		0.173211
	17.5785		0.173497
	17.6371		0.173841
	17.6957		0.173784
	17.7543		0.173955
	17.8129		0.173841
	17.8715		0.174013
	17.9301		0.174356
	17.9886		0.173955
	18.0472		0.174413
	18.1058		0.174528
	18.1644		0.174184
	18.223		0.174757
	18.2816		0.174642
	18.3402		0.174814
	18.3988		0.174642
	18.4574		0.174299
	18.516		0.174471
	18.5746		0.174757
	18.6332		0.175157
	18.6918		0.1751
	18.7504		0.175272
	18.809		0.175615
	18.8676		0.175615
	18.9262		0.175444
	18.9848		0.175959
	19.0434		0.175615
	19.1019		0.175615
	19.1606		0.175959
	19.2191		0.176417
	19.2777		0.176417
	19.3363		0.176302
	19.3949		0.176359
	19.4535		0.176359
	19.5121		0.176417
	19.5707		0.176646
	19.6293		0.176646
	19.6879		0.176989
	19.7465		0.177447
	19.8051		0.177218
	19.8637		0.177333
	19.9223		0.177447
	19.9809		0.177218
	20.0395		0.177447
	20.0981		0.177733
	20.1567		0.177562
	20.2153		0.177962
	20.2738		0.177905
	20.3325		0.178077
	20.391		0.178134
	20.4496		0.178248
	20.5082		0.178363
	20.5668		0.178134
	20.6254		0.178363
	20.684		0.178477
	20.7426		0.17842
	20.8012		0.178821
	20.8598		0.178821
	20.9184		0.179222
	20.977		0.17905
	21.0356		0.179508
	21.0942		0.179508
	21.1528		0.179565
	21.2114		0.179565
	21.27		0.179279
	21.3286		0.178935
	21.3871		0.178935
	21.4458		0.179222
	21.5043		0.17945
	21.5629		0.179393
	21.6215		0.179794
	21.6801		0.179966
	21.7387		0.180137
	21.7973		0.180137
	21.8559		0.180023
	21.9145		0.180424
	21.9731		0.181168
	22.0317		0.180481
	22.0903		0.180481
	22.1489		0.180882
	22.2075		0.180366
	22.2661		0.18071
	22.3247		0.18111
	22.3833		0.181225
	22.4419		0.181397
	22.5005		0.181397
	22.559		0.180939
	22.6177		0.181053
	22.6762		0.181568
	22.7348		0.181511
	22.7934		0.181511
	22.852		0.18174
	22.9106		0.18174
	22.9692		0.181683
	23.0278		0.181683
	23.0864		0.182313
	23.145		0.182427
	23.2036		0.182313
	23.2622		0.182141
	23.3208		0.182198
	23.3794		0.182313
	23.438		0.182541
	23.4966		0.18237
	23.5552		0.18277
	23.6138		0.182828
	23.6724		0.182942
	23.7309		0.182656
	23.7895		0.182885
	23.8481		0.182828
	23.9067		0.183286
	23.9653		0.183228
	24.0239		0.1834
	24.0825		0.1834
	24.1411		0.183286
	24.1997		0.183686
	24.2583		0.183973
	24.3169		0.184087
	24.3755		0.184144
	24.4341		0.183801
	24.4927		0.183744
	24.5513		0.183973
	24.6099		0.184087
	24.6685		0.18403
	24.7271		0.183973
	24.7857		0.183973
	24.8443		0.184259
	24.9029		0.184144
	24.9614		0.184201
	25.02		0.184259
	25.0786		0.184373
	25.1372		0.184659
	25.1958		0.184888
	25.2544		0.184774
	25.313		0.184888
	25.3716		0.185117
	25.4302		0.185175
	25.4888		0.185461
	25.5474		0.185575
	25.606		0.185575
	25.6646		0.185518
	25.7232		0.185575
	25.7818		0.185404
	25.8404		0.185861
	25.899		0.186033
	25.9576		0.185633
	26.0161		0.185861
	26.0748		0.185976
	26.1333		0.185861
	26.1919		0.186148
	26.2505		0.186205
	26.3091		0.186148
	26.3677		0.186434
	26.4263		0.186148
	26.4849		0.186491
	26.5435		0.186377
	26.6021		0.186606
	26.6607		0.186606
	26.7193		0.187464
	26.7779		0.18735
	26.8365		0.187178
	26.8951		0.186606
	26.9537		0.186835
	27.0123		0.186606
	27.0709		0.186949
	27.1295		0.187178
	27.1881		0.187293
	27.2466		0.187464
	27.3052		0.187521
	27.3638		0.187293
	27.4224		0.18735
	27.481		0.187521
	27.5396		0.187979
	27.5982		0.187808
	27.6568		0.187979
	27.7154		0.187922
	27.774		0.187865
	27.8326		0.187922
	27.8912		0.187979
	27.9498		0.188208
	28.0084		0.188208
	28.067		0.188151
	28.1256		0.188781
	28.1842		0.188724
	28.2428		0.188895
	28.3014		0.188895
	28.36		0.188952
	28.4185		0.188552
	28.4771		0.188838
	28.5357		0.18901
	28.5943		0.189181
	28.6529		0.189181
	28.7115		0.18941
	28.7701		0.189124
	28.8287		0.189353
	28.8873		0.189239
	28.9459		0.189124
	29.0045		0.189868
	29.0631		0.189868
	29.1217		0.189754
	29.1803		0.19004
	29.2389		0.190097
	29.2975		0.189811
	29.3561		0.189926
	29.4147		0.190097
	29.4733		0.190097
	29.5318		0.190384
	29.5905		0.190212
	29.649		0.190212
	29.7076		0.190441
	29.7662		0.190326
	29.8248		0.190212
	29.8834		0.190899
	29.942		0.190727
				-0.0529479
				0.0445335
	0.11719			0.000171723
	0.175785			0.00612479
	0.23438			0.0174013
	0.292975			0.0284488
	0.35157			0.0386377
	0.410165			0.0487693
	0.46876			0.0585575
	0.527354			0.0678878
	0.585949			0.0774471
	0.644544			0.0866629
	0.703139			0.0953635
	0.761734			0.103549
	0.820329			0.112192
	0.878924			0.119977
	0.937519			0.12862
	0.996114			0.136405
	1.05471			0.144076
	1.1133			0.151517
	1.1719			0.159015
	1.23049			0.16577
	1.28909			0.173097
	1.34768			0.179966
	1.40628			0.187178
	1.46487			0.193818
	1.52347			0.200229
	1.58206			0.206926
	1.64066			0.212822
	1.69925			0.219118
	1.75785			0.225301
	1.81644			0.231196
	1.87504			0.236978
	1.93363			0.242873
	1.99223			0.248712
	2.05082			0.253807
	2.10942			0.259702
	2.16801			0.265083
	2.22661			0.270292
	2.2852			0.275157
	2.3438			0.280195
	2.40239			0.285003
	2.46099			0.290384
	2.51958			0.295135
	2.57818			0.299943
	2.63677			0.304522
	2.69537			0.309216
	2.75396			0.313795
	2.81256			0.318718
	2.87115			0.323183
	2.92975			0.327304
	2.98834			0.331769
	3.04694			0.335489
	3.10553			0.340069
	3.16413			0.344133
	3.22272			0.348426
	3.28132			0.352547
	3.33991			0.356268
	3.39851			0.36016
	3.4571			0.363537
	3.5157			0.368117
	3.57429			0.371723
	3.63289			0.375329
	3.69148			0.378592
	3.75008			0.382484
	3.80867			0.38609
	3.86727			0.389468
	3.92586			0.392501
	3.98446			0.396222
	4.04305			0.399542
	4.10165			0.40269
	4.16024			0.406411
	4.21884			0.409273
	4.27743			0.412822
	4.33603			0.415398
	4.39462			0.418374
	4.45322			0.421523
	4.51181			0.424213
	4.57041			0.427075
	4.629			0.43028
	4.68759			0.433143
	4.74619			0.436005
	4.80478			0.43858
	4.86338			0.441557
	4.92197			0.444076
	4.98057			0.446422
	5.03916			0.448941
	5.09776			0.45186
	5.15635			0.454493
	5.21495			0.456783
	5.27355			0.459645
	5.33214			0.46182
	5.39074			0.464625
	5.44933			0.466743
	5.50793			0.468918
	5.56652			0.471551
	5.62511			0.473612
	5.68371			0.476073
	5.7423			0.478191
	5.8009			0.480366
	5.85949			0.48277
	5.91809			0.485003
	5.97668			0.487293
	6.03528			0.489296
	6.09387			0.4917
	6.15247			0.493589
	6.21106			0.495707
	6.26966			0.497653
	6.32825			0.499542
	6.38685			0.501774
	6.44544			0.503835
	6.50404			0.506068
	6.56263			0.507728
	6.62123			0.509502
	6.67982			0.511448
	6.73842			0.513051
	6.79701			0.514883
	6.85561			0.516657
	6.9142			0.518603
	6.9728			0.520263
	7.03139			0.521923
	7.08999			0.523583
	7.14858			0.525243
	7.20718			0.527189
	7.26577			0.528849
	7.32437			0.530796
	7.38296			0.53257
	7.44156			0.533772
	7.50015			0.535089
	7.55875			0.537092
	7.61734			0.538924
	7.67594			0.540069
	7.73453			0.541671
	7.79313			0.542931
	7.85172			0.544591
	7.91032			0.545907
	7.96891			0.547739
	8.02751			0.549456
	8.0861			0.550773
	8.1447			0.551631
	8.20329			0.552776
	8.26189			0.554093
	8.32048			0.555638
	8.37908			0.557184
	8.43767			0.558558
	8.49627			0.559473
	8.55486			0.561076
	8.61346			0.562164
	8.67205			0.563938
	8.73065			0.565026
	8.78924			0.566056
	8.84784			0.567773
	8.90643			0.568746
	8.96503			0.569777
	9.02362			0.571322
	9.08222			0.572353
	9.14081			0.573326
	9.19941			0.574413
	9.258			0.575902
	9.3166			0.577447
	9.37519			0.578134
	9.43379			0.579279
	9.49238			0.58071
	9.55098			0.58111
	9.60957			0.582255
	9.66817			0.583515
	9.72676			0.584373
	9.78535			0.585117
	9.84395			0.586319
	9.90254			0.587235
	9.96114			0.588094
	10.0197			0.58941
	10.0783			0.590441
	10.1369			0.591299
	10.1955			0.59233
	10.2541			0.593017
	10.3127			0.594104
	10.3713			0.59502
	10.4299			0.596108
	10.4885			0.597081
	10.5471			0.598168
	10.6057			0.599027
	10.6643			0.599886
	10.7229			0.600572
	10.7815			0.601259
	10.8401			0.602519
	10.8987			0.603377
	10.9573			0.604579
	11.0159			0.605094
	11.0744			0.60601
	11.133			0.606583
	11.1916			0.607728
	11.2502			0.608529
	11.3088			0.60893
	11.3674			0.609445
	11.426			0.610132
	11.4846			0.610876
	11.5432			0.612307
	11.6018			0.612765
	11.6604			0.614024
	11.719			0.613852
	11.7776			0.614482
	11.8362			0.615112
	11.8948			0.616027
	11.9534			0.616428
	12.012			0.617172
	12.0706			0.618145
	12.1291			0.618947
	12.1877			0.619634
	12.2463			0.620492
	12.3049			0.621179
	12.3635			0.621523
	12.4221			0.622324
	12.4807			0.622839
	12.5393			0.623068
	12.5979			0.624156
	12.6565			0.624614
	12.7151			0.625415
	12.7737			0.626159
	12.8323			0.626503
	12.8909			0.626674
	12.9495			0.627647
	13.0081			0.628048
	13.0667			0.628849
	13.1253			0.629823
	13.1839			0.629823
	13.2425			0.630796
	13.3011			0.631082
	13.3597			0.63154
	13.4182			0.632513
	13.4768			0.633257
	13.5354			0.633314
	13.594			0.633829
	13.6526			0.634173
	13.7112			0.634116
	13.7698			0.635547
	13.8284			0.636291
	13.887			0.636634
	13.9456			0.637436
	14.0042			0.637894
	14.0628			0.638122
	14.1214			0.63858
	14.18			0.638981
	14.2386			0.639153
	14.2972			0.639554
	14.3558			0.639954
	14.4144			0.640927
	14.473			0.641156
	14.5315			0.641271
	14.5901			0.642015
	14.6487			0.642244
	14.7073			0.642931
	14.7659			0.642873
	14.8245			0.643274
	14.8831			0.644133
	14.9417			0.644591
	15.0003			0.644934
	15.0589			0.645621
	15.1175			0.646079
	15.1761			0.646136
	15.2347			0.646537
	15.2933			0.647396
	15.3519			0.647624
	15.4105			0.647567
	15.4691			0.648598
	15.5277			0.649113
	15.5863			0.649342
	15.6448			0.649342
	15.7034			0.649914
	15.762			0.650258
	15.8206			0.650544
	15.8792			0.651002
	15.9378			0.650773
	15.9964			0.651002
	16.055			0.65186
	16.1136			0.651975
	16.1722			0.652261
	16.2308			0.652662
	16.2894			0.653062
	16.348			0.653234
	16.4066			0.653807
	16.4652			0.654093
	16.5238			0.654665
	16.5824			0.654837
	16.641			0.655581
	16.6996			0.656153
	16.7582			0.656211
	16.8167			0.656669
	16.8753			0.656325
	16.9339			0.656955
	16.9925			0.657127
	17.0511			0.657298
	17.1097			0.657241
	17.1683			0.657699
	17.2269			0.658329
	17.2855			0.658042
	17.3441			0.658443
	17.4027			0.659015
	17.4613			0.659302
	17.5199			0.659473
	17.5785			0.659359
	17.6371			0.659817
	17.6957			0.660046
	17.7543			0.660389
	17.8129			0.660733
	17.8715			0.661477
	17.9301			0.66142
	17.9886			0.661534
	18.0472			0.662335
	18.1058			0.661935
	18.1644			0.66245
	18.223			0.662679
	18.2816			0.663309
	18.3402			0.663309
	18.3988			0.663423
	18.4574			0.663652
	18.516			0.663652
	18.5746			0.664053
	18.6332			0.663881
	18.6918			0.66411
	18.7504			0.664625
	18.809			0.664911
	18.8676			0.665713
	18.9262			0.66577
	18.9848			0.666285
	19.0434			0.665999
	19.1019			0.666171
	19.1606			0.666457
	19.2191			0.666743
	19.2777			0.666857
	19.3363			0.667029
	19.3949			0.666972
	19.4535			0.667831
	19.5121			0.667659
	19.5707			0.667602
	19.6293			0.667716
	19.6879			0.668403
	19.7465			0.668346
	19.8051			0.668403
	19.8637			0.668403
	19.9223			0.668975
	19.9809			0.669262
	20.0395			0.669548
	20.0981			0.669491
	20.1567			0.669376
	20.2153			0.669777
	20.2738			0.670235
	20.3325			0.670006
	20.391			0.670464
	20.4496			0.670177
	20.5082			0.670349
	20.5668			0.670635
	20.6254			0.671093
	20.684			0.67138
	20.7426			0.67138
	20.8012			0.67138
	20.8598			0.671494
	20.9184			0.671208
	20.977			0.671322
	21.0356			0.671666
	21.0942			0.67178
	21.1528			0.672295
	21.2114			0.672353
	21.27			0.672696
	21.3286			0.672696
	21.3871			0.672982
	21.4458			0.672925
	21.5043			0.673612
	21.5629			0.673497
	21.6215			0.673555
	21.6801			0.674013
	21.7387			0.674242
	21.7973			0.674013
	21.8559			0.67407
	21.9145			0.674642
	21.9731			0.674871
	22.0317			0.674814
	22.0903			0.675043
	22.1489			0.675272
	22.2075			0.675215
	22.2661			0.674871
	22.3247			0.675272
	22.3833			0.675386
	22.4419			0.675215
	22.5005			0.675272
	22.559			0.675444
	22.6177			0.675844
	22.6762			0.675902
	22.7348			0.676016
	22.7934			0.675959
	22.852			0.676016
	22.9106			0.676703
	22.9692			0.676417
	23.0278			0.677046
	23.0864			0.676875
	23.145			0.676417
	23.2036			0.676531
	23.2622			0.67676
	23.3208			0.677046
	23.3794			0.677275
	23.438			0.677562
	23.4966			0.677905
	23.5552			0.677962
	23.6138			0.678077
	23.6724			0.678019
	23.7309			0.678248
	23.7895			0.678191
	23.8481			0.678134
	23.9067			0.678592
	23.9653			0.678649
	24.0239			0.678821
	24.0825			0.678821
	24.1411			0.679279
	24.1997			0.679622
	24.2583			0.679622
	24.3169			0.679164
	24.3755			0.679336
	24.4341			0.67905
	24.4927			0.679737
	24.5513			0.679565
	24.6099			0.679908
	24.6685			0.679908
	24.7271			0.680023
	24.7857			0.680137
	24.8443			0.680195
	24.9029			0.680424
	24.9614			0.680023
	25.02			0.680195
	25.0786			0.680653
	25.1372			0.680538
	25.1958			0.680767
	25.2544			0.680767
	25.313			0.680996
	25.3716			0.681397
	25.4302			0.680939
	25.4888			0.680824
	25.5474			0.68111
	25.606			0.680882
	25.6646			0.680882
	25.7232			0.680824
	25.7818			0.680595
	25.8404			0.680767
	25.899			0.680767
	25.9576			0.68111
	26.0161			0.681397
	26.0748			0.681683
	26.1333			0.681855
	26.1919			0.681568
	26.2505			0.682141
	26.3091			0.682541
	26.3677			0.682141
	26.4263			0.682141
	26.4849			0.682084
	26.5435			0.682427
	26.6021			0.682656
	26.6607			0.682541
	26.7193			0.682656
	26.7779			0.682885
	26.8365			0.68277
	26.8951			0.682541
	26.9537			0.682541
	27.0123			0.68237
	27.0709			0.682541
	27.1295			0.682541
	27.1881			0.682656
	27.2466			0.682541
	27.3052			0.682999
	27.3638			0.682656
	27.4224			0.682427
	27.481			0.682484
	27.5396			0.682427
	27.5982			0.682541
	27.6568			0.682713
	27.7154			0.682885
	27.774			0.682885
	27.8326			0.682999
	27.8912			0.683171
	27.9498			0.683457
	28.0084			0.683286
	28.067			0.6834
	28.1256			0.683572
	28.1842			0.6834
	28.2428			0.683515
	28.3014			0.683801
	28.36			0.683686
	28.4185			0.683973
	28.4771			0.684259
	28.5357			0.684259
	28.5943			0.683801
	28.6529			0.68403
	28.7115			0.683858
	28.7701			0.683973
	28.8287			0.683973
	28.8873			0.683915
	28.9459			0.683915
	29.0045			0.684259
	29.0631			0.684259
	29.1217			0.68403
	29.1803			0.683744
	29.2389			0.683629
	29.2975			0.683744
	29.3561			0.68403
	29.4147			0.684201
	29.4733			0.68443
	29.5318			0.684488
	29.5905			0.684488
	29.649			0.68443
	29.7076			0.684316
	29.7662			0.684259
	29.8248			0.684087
	29.8834			0.684144
	29.942			0.684488
