# Supplementary material for: Aficamten is a small-molecule cardiac myosin inhibitor designed to treat hypertrophic cardiomyopathy
Source: Nat Cardiovasc Res. 2024 Jul 23;3(8):1003–16. doi: 10.1038/s44161-024-00505-0 (PMC11358156; doi:10.1038/s44161-024-00505-0)
Supplement: Supplementary file 13 — Source Data Extended Data Fig. 5. [file 44161_2024_505_MOESM13_ESM.xlsx]

## Sheet: S5
Figure S5
Actin-activated ADP Release Rate (s-1)
	Vehicle	Aficamten (40 uM)
	99.976	88.8298
	94.997	99.0862
	102.6	94.8012
	102.52	94.8033
	95.484	93.8103
	95.94	92.4967
	95.428	90.0435
	95.203	88.3629
	99.364	93.6653
	97.112	93.2583
	100.4	94.2179
	95.591	93.9829
	96.863	95.3669
	90.691	94.6034
	86.869	90.0122
	98.595	87.3812
