# Supplementary material for: Aficamten is a small-molecule cardiac myosin inhibitor designed to treat hypertrophic cardiomyopathy
Source: Nat Cardiovasc Res. 2024 Jul 23;3(8):1003–16. doi: 10.1038/s44161-024-00505-0 (PMC11358156; doi:10.1038/s44161-024-00505-0)
Supplement: Supplementary file 14 — Source Data Extended Data Fig. 6. [file 44161_2024_505_MOESM14_ESM.xlsx]

## Sheet: S6
Figure S6
Basal ADP Release Rate (s-1)
	Vehicle	Aficamten (40 uM)
	0.2511	0.1116
	0.2484	0.1137
	0.2471	0.1147
	0.2477	0.1171
	0.301	0.1287
	0.3114	0.1223
	0.288	0.1207
	0.2868	0.121
	0.2838	0.1291
	0.2738	0.1243
	0.2772	0.1223
	0.2845	0.1218
