# Supplementary material for: Aficamten is a small-molecule cardiac myosin inhibitor designed to treat hypertrophic cardiomyopathy
Source: Nat Cardiovasc Res. 2024 Jul 23;3(8):1003–16. doi: 10.1038/s44161-024-00505-0 (PMC11358156; doi:10.1038/s44161-024-00505-0)
Supplement: Supplementary file 15 — Source Data Extended Data Fig. 7. [file 44161_2024_505_MOESM15_ESM.xlsx]

## Sheet: Sheet1
Figure S7
Normalized Fluorescence (AU)
	Time (sec)	vehicle	aficamten (25 uM)
	0
	1.95695	0.988934
	3.91389	0.936353
	5.87084	0.901367
	7.82778	0.859071
	9.78473	0.827311
	11.7417	0.792017
	13.6986	0.75543
	15.6556	0.723594
	17.6125	0.697671
	19.5695	0.668008
	21.5264	0.642859
	23.4834	0.62116
	25.4403	0.59535
	27.3972	0.577471
	29.3542	0.552394
	31.3111	0.53389
	33.2681	0.511456
	35.225	0.496395
	37.182	0.485021
	39.1389	0.46262
	41.0959	0.446759
	43.0528	0.428221
	45.0097	0.419697
	46.9667	0.403769
	48.9236	0.387213
	50.8806	0.376739
	52.8375	0.366264
	54.7945	0.348981
	56.7514	0.343596
	58.7084	0.335005
	60.6653	0.322947
	62.6223	0.311842
	64.5792	0.300044
	66.5362	0.298189
	68.4931	0.283361
	70.45	0.278736
	72.407	0.27024
	74.3639	0.255135
	76.3209	0.250446
	78.2778	0.234018
	80.2348	0.225332
	82.1917	0.220706
	84.1487	0.216049
	86.1056	0.20689
	88.0626	0.202171
	90.0195	0.194179
	91.9764	0.188923
	93.9334	0.184236
	95.8903	0.181085
	97.8473	0.175075
	99.8042	0.168254
	101.761	0.164502
	103.718	0.160537
	105.675	0.160476
	107.632	0.157263
	109.589	0.149332
	111.546	0.14801
	113.503	0.144615
	115.46	0.141821
	117.417	0.138758
	119.374	0.133411
	121.331	0.130798
	123.288	0.123618
	125.245	0.120283
	127.201	0.115508
	129.158	0.11689
	131.115	0.112925
	133.072	0.104333
	135.029	0.098327
	136.986	0.099737
	138.943	0.102202
	140.9	0.10094
	142.857	0.096373
	144.814	0.095712
	146.771	0.090001
	148.728	0.089795
	150.685	0.089134
	152.642	0.087269
	154.599	0.081321
	156.556	0.080601
	158.513	0.080601
	160.47	0.07856
	162.427	0.078472
	164.383	0.079911
	166.34	0.073478
	168.297	0.073934
	170.254	0.071203
	172.211	0.075946
	174.168	0.067296
	176.125	0.06336
	178.082	0.066752
	180.039	0.062729
	181.996	0.062009
	183.953	0.064565
	185.91	0.061378
	187.867	0.06092
	189.824	0.060114
	191.781	0.058306
	193.738	0.052757
	195.695	0.052786
	197.651	0.054195
	199.608	0.05612
	201.565	0.054079
	203.522	0.056207
	205.479	0.052699
	207.436	0.052757
	209.393	0.04885
	211.35	0.047587
	213.307	0.0475
	215.264	0.054108
	217.221	0.051523
	219.178	0.042874
	221.135	0.044972
	223.092	0.044798
	225.049	0.047557
	227.006	0.045401
	228.963	0.041552
	230.92	0.043419
	232.876	0.042845
	234.833	0.038937
	236.79	0.044856
	238.747	0.03819
	240.704	0.039512
	242.661	0.043448
	244.618	0.039598
	246.575	0.038966
	248.532	0.038879
	250.489	0.037443
	252.446	0.038966
	254.403	0.038334
	256.36	0.036868
	258.317	0.034972
	260.274	0.039656
	262.231	0.038219
	264.188	0.030432
	266.145	0.0323
	268.102	0.032329
	270.058	0.03503
	272.015	0.032386
	273.972	0.033219
	275.929	0.034254
	277.886	0.03299
	279.843	0.028277
	281.8	0.031696
	283.757	0.031093
	285.714	0.029656
	287.671	0.032271
	289.628	0.029024
	291.585	0.029886
	293.542	0.036236
	295.499	0.028995
	297.456	0.030461
	299.413	0.029082
	301.37	0.033651
	303.327	0.033564
	305.284	0.028421
	307.24	0.029053
	309.197	0.023709
	311.154	0.0298
	313.111	0.030346
	315.068	0.030863
	317.025	0.025145
	318.982	0.029685
	320.939	0.026238
	322.896	0.025002
	324.853	0.028191
	326.81	0.027128
	328.767	0.028421
	330.724	0.031696
	332.681	0.021151
	334.638	0.028249
	336.595	0.023737
	338.552	0.021812
	340.509	0.022876
	342.466	0.023652
	344.422	0.024283
	346.379	0.020262
	348.336	0.025174
	350.293	0.023048
	352.25	0.023076
	354.207	0.021755
	356.164	0.019915
	358.121	0.022559
	360.078	0.028421
	362.035	0.022301
	363.992	0.026381
	365.949	0.020319
	367.906	0.020548
	369.863	0.019715
	371.82	0.026898
	373.777	0.021783
	375.734	0.020519
	377.69	0.022991
	379.647	0.023105
	381.604	0.023048
	383.561	0.023565
	385.518	0.02368
	387.475	0.018536
	389.432	0.021008
	391.389	0.023795
	393.346	0.01845
	395.303	0.01914
	397.26	0.024341
	399.217	0.017761
	401.174	0.021094
	403.131	0.017875
	405.088	0.021526
	407.045	0.020405
	409.002	0.020519
	410.959	0.022991
	412.916	0.017043
	414.873	0.021755
	416.829	0.022415
	418.786	0.017789
	420.743	0.019197
	422.7	0.013163
	424.657	0.019801
	426.614	0.017157
	428.571	0.020951
	430.528	0.017128
	432.485	0.023076
	434.442	0.017072
	436.399	0.019168
	438.356	0.015864
	440.313	0.019772
	442.27	0.019686
	444.227	0.019197
	446.184	0.020922
	448.14	0.017128
	450.098	0.020376
	452.054	0.014514
	454.011	0.01894
	455.968	0.014371
	457.925	0.021123
	459.882	0.017072
	461.839	0.019054
	463.796	0.015664
	465.753	0.018968
	467.71	0.0171
	469.667	0.013824
	471.624	0.016354
	473.581	0.017761
	475.538	0.016439
	477.495	0.018307
	479.452	0.01121
	481.409	0.014542
	483.366	0.020462
	485.322	0.016553
	487.279	0.016986
	489.236	0.021094
	491.193	0.016553
	493.15	0.014457
	495.107	0.015607
	497.064	0.014628
	499.021	0.016639
	500.978	0.01914
	502.935	0.015089
	504.892	0.015664
	506.849	0.011728
	508.806	0.015921
	510.763	0.014285
	512.72	0.015693
	514.677	0.01845
	516.634	0.01101
	518.591	0.012446
	520.548	0.013049
	522.505	0.015146
	524.461	0.013163
	526.418	0.01595
	528.375	0.017647
	530.332	0.011152
	532.289	0.017128
	534.246	0.010549
	536.203	0.012446
	538.16	0.01322
	540.117	0.011785
	542.074	0.017043
	544.031	0.011785
	545.988	0.017128
	547.945	0.016611
	549.902	0.01371
	551.859	0.021812
	553.816	0.017704
	555.773	0.017043
	557.73	0.018911
	559.686	0.013796
	561.643	0.017704
	563.6	0.017533
	565.557	0.015203
	567.514	0.010634
	569.471	0.009341
	571.428	0.00664
	573.385	0.015693
	575.342	0.017732
	577.299	0.015232
	579.256	0.009198
	581.213	0.009255
	583.17	0.009255
	585.127	0.011067
	587.084	0.009198
	589.041	0.011728
	590.998	0.015175
	592.955	0.013653
	594.912	0.009859
	596.868	0.017732
	598.825	0.012503
	600.782	0.013135
	602.739	0.01121
	604.696	0.014514
	606.653	0.008623
	608.61	0.01322
	610.567	0.014314
	612.524	0.008594
	614.481	0.015232
	616.438	0.011728
	618.395	0.00512
	620.352	0.013078
	622.309	0.007734
	624.266	0.006498
	626.223	0.009859
	628.179	0.014485
	630.136	0.010491
	632.093	0.013278
	634.05	0.010491
	636.007	0.012446
	637.964	0.006441
	639.921	0.015635
	641.878	0.008999
	643.835	0.013824
	645.792	0.011785
	647.749	0.011181
	649.706	0.010605
	651.663	0.011699
	653.62	0.005233
	655.577	0.016411
	657.534	0.007159
	659.491	0.011813
	661.448	0.009369
	663.405	0.007877
	665.361	0.006555
	667.318	0.009198
	669.275	0.007962
	671.232	0.007272
	673.189	0.009227
	675.146	0.009084
	677.103	0.007848
	679.06	0.006356
	681.017	0.010406
	682.974	0.010406
	684.931	0.005148
	686.888	0.00733
	688.845	0.005923
	690.802	0.005781
	692.759	0.005894
	694.716	0.005865
	696.673	0.003854
	698.63	0.007244
	700.587	0.005205
	702.543	0.005233
	704.5	0.013163
	706.457	0.00917
	708.414	0.002533
	710.371	0.007272
	712.328	0.010058
	714.285	0.012388
	716.242	0.005262
	718.199	0.010349
	720.156	0.007159
	722.113	0.004515
	724.07	0.009312
	726.027	0.003165
	727.984	0.008623
	729.941	0.00664
	731.898	0.004601
	733.855	0.011728
	735.812	0.007045
	737.769	0.001815
	739.725	0.007933
	741.682	0.00733
	743.639	0.011842
	745.596	0.011927
	747.553	0.007244
	749.51	0.005233
	751.467	0.005176
	753.424	0.005176
	755.381	0.008424
	757.338	0.010463
	759.295	0.005695
	761.252	0.011614
	763.209	0.00664
	765.166	0.004978
	767.123	0.004949
	769.08	0.003883
	771.037	0.000664
	772.994	0.005979
	774.951	-0.00204
	776.907	-0.00069
	778.864	0.005837
	780.821	0.009198
	782.778	0.005318
	784.735	0.00529
	786.692	-0.00204
	788.649	0.005923
	790.606	0.008623
	792.563	0.003251
	794.52	0.00917
	796.477	0.005233
	798.434	0.001126
	800.391	0.008509
	802.348	0.006612
	804.305	0.004487
	806.262	0.003712
	808.218	0.001872
	810.176	0.005865
	812.132	0.003364
	814.089	0.001929
	816.046	-0.00138
	818.003	3.12e-06
	819.96	0.004601
	821.917	0.005923
	823.874	-2.5e-05
	825.831	-0.00011
	827.788	0.004515
	829.745	0.004402
	831.702	0.003741
	833.659	0.007244
	835.616	0.00259
	837.573	0.002533
	839.53	0.00394
	841.487	-0.00278
	843.444	0.001815
	845.4	0.002533
	847.357	-0.00204
	849.314	0.002703
	851.271	0.005865
	853.228	0.003279
	855.185	0.005837
	857.142	0.003251
	859.099	0.003052
	861.056	-0.0008
	863.013	0.005894
	864.97	0.005923
	866.927	0.001126
	868.884	0.004544
	870.841	0.009888
	872.798	0.003912
	874.755	0.002504
	876.712	0.008424
	878.669	0.001324
	880.625	0.000607
	882.582	-0.00333
	884.539	0.003854
	886.496	-0.00011
	888.453	0.000635
	890.41	0.003194
	892.367	0.003165
	894.324	-2.5e-05
	896.281	-0.00132
	898.238	0.004544
	900.195	0.003165
	902.152	0.000465
	904.109	0.003854
	906.066	0.002561
	908.023	0.001098
	909.98	-0.00091
	911.937	0.000607
	913.894	0.001268
	915.851	0.00124
	917.808	0.003137
	919.764	0.001843
	921.721	-0.00543
	923.678	0.001381
	925.635	0.003251
	927.592	0.003279
	929.549	0.001296
	931.506	0.001268
	933.463	0.00124
	935.42	0.001296
	937.377	0.003883
	939.334	0.00055
	941.291	0.000493
	943.248	0.002561
	945.205	0.001815
	947.162	0.003307
	949.119	0.00259
	951.076	0.000692
	953.033	0.001296
	954.99	0.001901
	956.946	0.000749
	958.903	0.001787
	960.86	3.12e-06
	962.817	0.001183
	964.774	-0.00157
	966.731	-0.00071
	968.688	0.00259
	970.645	0.004743
	972.602	-0.0008
	974.559	-0.0008
	976.516	-0.00138
	978.473	-5.4e-05
	980.43	-0.00212
	982.387	0.003222
	984.344	0.001759
	986.301	0.002014
	988.258	0.001957
	990.215	0.000607
	992.171	0.002476
	994.128	-0.0008
	996.085	0.000522
	998.042	0.002448
	999.999	0.000465
	0
	22		1.02639
	33		0.948137
	44		1.04662
	55		0.997719
	66		0.958479
	77		0.968745
	88		1.0546
	99		0.988137
	110		1.10646
	121		1.02624
	132		0.954068
	143		0.902129
	154		1.01871
	165		0.973612
	176		1.06015
	187		0.965551
	198		0.949582
	209		0.924487
	220		0.990646
	231		0.86365
	242		0.874905
	253		1.01376
	264		0.954221
	275		0.915285
	286		0.951787
	297		0.978859
	308		0.881825
	319		0.895361
	330		0.826996
	341		0.974601
	352		0.899468
	363		0.781825
	374		0.87057
	385		0.806008
	396		0.931407
	407		0.854373
	418		0.821749
	429		0.826312
	440		0.833536
	451		0.816198
	462		0.787376
	473		0.835513
	484		0.892167
	495		0.749886
	506		0.784106
	517		0.771635
	528		0.793232
	539		0.8327
	550		0.799316
	561		0.85635
	572		0.853764
	583		0.829582
	594		0.789734
	605		0.772091
	616		0.714601
	627		0.8073
	638		0.778023
	649		0.815133
	660		0.786388
	671		0.758479
	682		0.755361
	693		0.808517
	704		0.835741
	715		0.712548
	726		0.774373
	737		0.849734
	748		0.864943
	759		0.909886
	770		0.777262
	781		0.826084
	792		0.794905
	803		0.800837
	814		0.828669
	825		0.751787
	836		0.792395
	847		0.76365
	858		0.744715
	869		0.749354
	880		0.794829
	891		0.73711
	902		0.687985
	913		0.803574
	924		0.748289
	935		0.786008
	946		0.760532
	957		0.757947
	968		0.686008
	979		0.735894
	990		0.721293
	1001		0.6873
	1012		0.744183
	1023		0.802433
	1034		0.698631
	1045		0.704943
	1056		0.7927
	1067		0.703954
	1078		0.726844
	1089		0.62981
	1100		0.744335
	1111		0.703574
	1122		0.754905
	1133		0.695589
	1144		0.667681
	1155		0.713688
	1166		0.665703
	1177		0.773232
	1188		0.684335
	1199		0.704259
	1210		0.646692
	1221		0.673764
	1232		0.684639
	1243		0.713156
	1254		0.711331
	1265		0.748821
	1276		0.699924
	1287		0.696122
	1298		0.647529
	1309		0.712015
	1320		0.704639
	1331		0.712319
	1342		0.678631
	1353		0.765171
	1364		0.653764
	1375		0.605019
	1386		0.645856
	1397		0.519011
	1408		0.677567
	1419		0.721217
	1430		0.577567
	1441		0.647985
	1452		0.668441
	1463		0.650722
	1474		0.589354
	1485		0.556958
	1496		0.57308
	1507		0.558555
	1518		0.620608
	1529		0.545171
	1540		0.66
	1551		0.661369
	1562		0.694753
	1573		0.593916
	1584		0.560228
	1595		0.534601
	1606		0.566616
	1617		0.605627
	1628		0.588441
	1639		0.600456
	1650		0.543194
	1661		0.559696
	1672		0.550951
	1683		0.53962
	1694		0.610646
	1705		0.599848
	1716		0.609125
	1727		0.647224
	1738		0.621673
	1749		0.6127
	1760		0.61749
	1771		0.605247
	1782		0.440989
	1793		0.541293
	1804		0.589278
	1815		0.575057
	1826		0.482586
	1837		0.528745
	1848		0.563954
	1859		0.520989
	1870		0.583042
	1881		0.470875
	1892		0.687605
	1903		0.596046
	1914		0.605932
	1925		0.6327
	1936		0.541825
	1947		0.52403
	1958		0.509354
	1969		0.543802
	1980		0.611559
	1991		0.519011
	2002		0.56654
	2013		0.575741
	2024		0.566996
	2035		0.550114
	2046		0.566616
	2057		0.512243
	2068		0.5527
	2079		0.582281
	2090		0.54692
	2101		0.511635
	2112		0.563498
	2123		0.583878
	2134		0.506388
	2145		0.542662
	2156		0.546464
	2167		0.589049
	2178		0.524867
	2189		0.497871
	2200		0.458403
	2211		0.549202
	2222		0.600532
	2233		0.518783
	2244		0.522205
	2255		0.477643
	2266		0.540913
	2277		0.531179
	2288		0.573916
	2299		0.482814
	2310		0.428441
	2321		0.45962
	2332		0.463498
	2343		0.451255
	2354		0.426996
	2365		0.432395
	2376		0.396198
	2387		0.498479
	2398		0.464563
	2409		0.473688
	2420		0.474525
	2431		0.448593
	2442		0.457567
	2453		0.460076
	2464		0.4473
	2475		0.481445
	2486		0.467605
	2497		0.454373
	2508		0.394753
	2519		0.508441
	2530		0.477567
	2541		0.515133
	2552		0.48616
	2563		0.513156
	2574		0.466236
	2585		0.386768
	2596		0.471559
	2607		0.443878
	2618		0.396426
	2629		0.409354
	2640		0.441293
	2651		0.432548
	2662		0.370418
	2673		0.473612
	2684		0.429734
	2695		0.41962
	2706		0.421065
	2717		0.457719
	2728		0.464106
	2739		0.401825
	2750		0.45308
	2761		0.409202
	2772		0.307757
	2783		0.387529
	2794		0.416654
	2805		0.36076
	2816		0.467148
	2827		0.434601
	2838		0.354601
	2849		0.371787
	2860		0.32981
	2871		0.464335
	2882		0.397567
	2893		0.422433
	2904		0.379772
	2915		0.351939
	2926		0.418099
	2937		0.366616
	2948		0.438403
	2959		0.39346
	2970		0.325779
	2981		0.401521
	2992		0.439392
	3003		0.399696
	3014		0.398099
