# Supplementary material for: Aficamten is a small-molecule cardiac myosin inhibitor designed to treat hypertrophic cardiomyopathy
Source: Nat Cardiovasc Res. 2024 Jul 23;3(8):1003–16. doi: 10.1038/s44161-024-00505-0 (PMC11358156; doi:10.1038/s44161-024-00505-0)
Supplement: Supplementary file 16 — Source Data Extended Data Fig. 8. [file 44161_2024_505_MOESM16_ESM.xlsx]

## Sheet: Sheet1
Figure S8
Filament Velocity (nm/sec)
	Aficamten (uM)
	0	1	10	100
	1174	439	175	0
	1028	612	178	0
	1000	517	242	0
	1235	485	149	0
	1294	471	166	0
	1162	493	162	0
	899	548	203	0
	946	484	238	0
	1044	496	168	0
	976	464	150	0
