# Supplementary material for: Aficamten is a small-molecule cardiac myosin inhibitor designed to treat hypertrophic cardiomyopathy
Source: Nat Cardiovasc Res. 2024 Jul 23;3(8):1003–16. doi: 10.1038/s44161-024-00505-0 (PMC11358156; doi:10.1038/s44161-024-00505-0)
Supplement: Supplementary file 17 — Source Data Extended Data Fig. 9. [file 44161_2024_505_MOESM17_ESM.xlsx]

## Sheet: S9a
Figure S9A
Fractional Shortening
	DMSO	10µM aficamten
	14.203	1.154
	6.559	1.208
	13.075	1.25
	21.686	1.307
	15.642	5.67
	4.069	0.106
	4.529	0.208
	1.361	0.028
	2.281	0.112
	12.905	1.102
	4.808	0.541
	3.802	0.195
	3.473	0.97
	5.585	0.096
	5.633	1.687
	3.421	0.343
	3.061	0.59
	3.778	0.28
	2.307	0.993
	7.154	0.081
	12.479	1.504
	2.91	0.054
	5.766	0.118
	2.65	0.027
	4.972	0.091
	6.599	0.272
	8.404	1.76
	7.511	1.119
	7.53	1.35
	3.716	0.897

## Sheet: S9b
Figure S9B
Peak Systolic Fura Ratio
	DMSO	10µM aficamten
	1.317	1.112
	1.096	1.346
	1.751	1.401
	1.024	1.225
	1.546	1.215
	1.363	1.17
	1.422	1.071
	1.02	0.992
	1.554	1.537
	1.992	1.394
	1.093	1.157
	1.295	1.231
	1.128	1.109
	1.578	1.329
	1.709	1.748
	1.208	1.328
	1.201	1.46
	1.153	1.345
	0.7	0.912
	1.867	1.412
	1.745	1.412
	0.873	0.832
	1.156	1.056
	1.319	1.259
	1.757	1.735
	2.061	1.725
	1.555	1.557
	1.424	1.421
	1.558	1.625
	1.313	1.45

## Sheet: S9c
Figure S9C
Diastolic Fura Ratio
	DMSO	10µM aficamten
	0.947	0.831
	0.87	0.93
	0.825	0.776
	0.927	0.974
	0.92	0.92
	0.927	0.823
	1.113	0.82
	0.748	0.736
	0.989	0.988
	1.01	0.878
	0.742	0.714
	0.8	0.781
	0.685	0.637
	0.849	1.024
	0.763	0.846
	0.752	0.745
	0.837	0.829
	0.805	0.899
	0.594	0.701
	0.883	0.829
	1.178	0.812
	0.685	0.636
	0.814	0.668
	0.879	0.842
	1.32	1.343
	1.098	1.156
	0.754	0.71
	0.688	0.705
	0.814	0.706
	0.77	0.788

## Sheet: S9d
Figure S9D
Fura Time to 75% Decay (sec)
	DMSO	10µM aficamten
	0.251	0.296
	0.344	0.281
	0.242	0.22
	0.296	0.282
	0.283	0.283
	0.406	0.413
	0.323	0.414
	0.417	0.497
	0.255	0.243
	0.288	0.303
	0.377	0.372
	0.243	0.252
	0.243	0.23
	0.179	0.212
	0.272	0.228
	0.252	0.256
	0.221	0.255
	0.285	0.214
	0.294	0.276
	0.231	0.258
	0.229	0.251
	0.216	0.336
	0.306	0.35
	0.299	0.32
	0.351	0.34
	0.163	0.216
	0.291	0.305
	0.259	0.235
	0.218	0.25
	0.326	0.291
